# Supplementary material for: Prevalence and Distribution of Salmonella in Water Bodies in South America: A Systematic Review
Source: Microorganisms. 2025 Feb 22;13(3):489. doi: 10.3390/microorganisms13030489 (PMC11944343; doi:10.3390/microorganisms13030489)
Supplement: Supplementary file 1 [file microorganisms-13-00489-s001.zip]

Archive with 1 entries (1 files):
- microorganisms-3478115-supplementary.xlsx
