# Supplementary material for: Prevalence and Distribution of Salmonella in Water Bodies in South America: A Systematic Review
Source: Microorganisms. 2025 Feb 22;13(3):489. doi: 10.3390/microorganisms13030489 (PMC11944343; doi:10.3390/microorganisms13030489)
Supplement: Supplementary file 1 [file microorganisms-13-00489-s001.zip › microorganisms-3478115-supplementary.xlsx]

## Sheet: Table S1
Table S1: Summary of Salmonella presence in South American water body. This table highlights the diversity of species and serovars,						Abaetetuba, Saphra, Anatum, Newport, Saphra
as well as their geographical distribution, including the number of confirmed Salmonella samples and the date of collection.
Country	Water body	Geographical location	Species	Subspecies	Serovar	Positive samples	Amount of water taken	Filtration	Rapid identification	Selective media used	Biochemical typing	Antibiotic resistance testing	Antibiotic test results	Date of collection	Ref.
Argentina	Canal	Maldonado	Salmonella spp.			11/22	250 mL	Filtration with a 0.45 μm membrane (Millipor)	Rapid CheK test kit (Romer Labs)	Bismuth sulfite agar, Salmonella-Shigella (SS) agar, Hektoen agar, XLD agar	Standard biochemical tests (IMViC, TSI agar)	NM	NM	08/2013-05/2015	[1]
Argentina	Downstream	Merlo	Salmonella spp.			2025-07-04	± 800 mL	NM	NM	Enrichment in buffered peptone water, followed by selective isolation in Salmonella-specific media	Confirmed using biochemical tests and serology with polyvalent antiserum for Salmonella	NM	NM	2010-2011	[2]
Argentina	Lake	Argüello	Salmonella spp.			4/20	5000 mL	1000 mL of water was filtered through 0.45 µm-pore-size membranes within 30 minutes of collection	NM	Rappaport-Vassiliadis broth (RVB) for selective enrichment at 42°C for 24 hours and Salmonella-Shigella agar for isolation at 35°C for 24 hours	Colonies presumptively identified as Salmonella were confirmed using biochemical tests (Caffer et al., 2008)	Performed using the agar diffusion disk method according to CLSI (2008; 2009), testing resistance to: Ampicillin (10 μg), Cephalothin (30 μg), Cefotaxime (30 μg), Neomycin (30 μg), Gentamicin (10 μg), Tetracycline (30 μg), Furazolidone (300 μg), Nalidixic acid (30 μg), Chloramphenicol (30 μg), Trimethoprim/Sulfamethoxazole (1.25/23.75 μg), Ciprofloxacin (5 μg), Colistin (10 μg) and Fosfomycin (50…	None of the isolates were resistant to tested antimicrobials	04/2008-04/2011	[3]
Argentina	River	Club de Regatas Beach	Salmonella spp.			2025-04-01	5000 mL	1000 mL of water was filtered through 0.45 µm-pore-size membranes within 30 minutes of collection	NM	Rappaport-Vassiliadis broth (RVB) for selective enrichment at 42°C for 24 hours and Salmonella-Shigella agar for isolation at 35°C for 24 hours	Colonies presumptively identified as Salmonella were confirmed using biochemical tests (Caffer et al., 2008)	Performed using the agar diffusion disk method according to CLSI (2008; 2009), testing resistance to: Ampicillin (10 μg), Cephalothin (30 μg), Cefotaxime (30 μg), Neomycin (30 μg), Gentamicin (10 μg), Tetracycline (30 μg), Furazolidone (300 μg), Nalidixic acid (30 μg), Chloramphenicol (30 μg), Trimethoprim/Sulfamethoxazole (1.25/23.75 μg), Ciprofloxacin (5 μg), Colistin (10 μg) and Fosfomycin (50…	None of the isolates were resistant to tested antimicrobials	04/2008-04/2011	[3]
Argentina	River	de la Plata (Playa A)	Salmonella spp.			15/24	100 mL	NM	Real-time PCR (rt-PCR) with TaqMan probes for Salmonella spp. detection	Enrichment in trypticase soy broth (TBS) followed by culture on Salmonella-selective agar	Standard biochemical tests following Ewing and Edwards (1986) and serotyping according to the White-Kauffmann-Le Minor scheme using specific antisera	Performed using the disk diffusion method according to CLSI (2021) guidelines. Susceptibility was tested for: Ampicillin, Cefotaxime, Cefpodoxime, Nalidixic acid, Azithromycin, Ciprofloxacin, Tetracycline and Trimethoprim/Sulfamethoxazole. Additionally, resistance to colistin was assessed using the agar-spot method.	Most Salmonella spp. isolates were susceptible to the antibiotics tested, except for three strains (two from the Anatum serovar and one from the Westhampton serovar), which were resistant to ampicillin.	12/2017-02/2018 12/2018-02/2019	[4]
Argentina	River	de la Plata (Playa B)	Salmonella spp.			5/24	100 mL	NM	Real-time PCR (rt-PCR) with TaqMan probes for Salmonella spp. detection	Enrichment in trypticase soy broth (TBS) followed by culture on Salmonella-selective agar	Standard biochemical tests following Ewing and Edwards (1986) and serotyping according to the White-Kauffmann-Le Minor scheme using specific antisera	Performed using the disk diffusion method according to CLSI (2021) guidelines. Susceptibility was tested for: Ampicillin, Cefotaxime, Cefpodoxime, Nalidixic acid, Azithromycin, Ciprofloxacin, Tetracycline and Trimethoprim/Sulfamethoxazole. Additionally, resistance to colistin was assessed using the agar-spot method.	Most Salmonella spp. isolates were susceptible to the antibiotics tested, except for three strains (two from the Anatum serovar and one from the Westhampton serovar), which were resistant to ampicillin.	12/2017-02/2018 12/2018-02/2019	[4]
Argentina	River	Luján	Salmonella enterica	enterica	Enteritidis	60/120	NM	NM	NM	NM	Strains were identified biochemically and antigenically in previous studies (from 1987 to 2010)	NM	NM	01/2008-12/2008	[5]
Argentina	River	Luján	Salmonella spp.			434/690	NM	NM	NM	Pre-enrichment: Buffered peptone water, selective enrichment: Rappaport-Vassiliadis soya peptone broth and isolation: Brilliant green-desoxycholate agar and bismuth sulfite agar	Presumptive Salmonella colonies were confirmed using standard biochemical tests.	NM	NM	02/1988-12/1989	[6]
Argentina	River	Negro	Salmonella spp.			1/16	5000 mL	1000 mL of water was filtered through 0.45 µm-pore-size membranes within 30 minutes of collection	NM	Rappaport-Vassiliadis broth (RVB) for selective enrichment at 42°C for 24 hours and Salmonella-Shigella agar for isolation at 35°C for 24 hours	Colonies presumptively identified as Salmonella were confirmed using biochemical tests (Caffer et al., 2008)	Performed using the agar diffusion disk method according to CLSI (2008; 2009), testing resistance to: Ampicillin (10 μg), Cephalothin (30 μg), Cefotaxime (30 μg), Neomycin (30 μg), Gentamicin (10 μg), Tetracycline (30 μg), Furazolidone (300 μg), Nalidixic acid (30 μg), Chloramphenicol (30 μg), Trimethoprim/Sulfamethoxazole (1.25/23.75 μg), Ciprofloxacin (5 μg), Colistin (10 μg) and Fosfomycin (50…	None of the isolates were resistant to tested antimicrobials	04/2008-04/2011	[3]
Argentina	River	San Juan	Salmonella enterica	enterica	Enteritidis	25/49	NM	100 mL of each dilution was filtered through a 0.45 µm-pore-size membrane (Millipore filter) in a Sartorius stainless steel filter. However, due to a high amount of suspended particles, filtration was only performed for samples from Site 1, while Site 2 samples were analyzed by direct plating	NM	Pre-enrichment: Buffered peptone water, selective enrichment: Tetrathionate broth for Salmonella and isolation media: Salmonella-Shigella agar and brilliant green agar	Presumptive Salmonella isolates were confirmed using Triple Sugar Iron Agar (TSI) and Lysine Iron Agar (LIA).	NM	NM	12/2008-11/2009	[7]
Argentina	River	San Juan	Salmonella enterica	enterica	Typhimurium	15/49	NM	100 mL of each dilution was filtered through a 0.45 µm-pore-size membrane (Millipore filter) in a Sartorius stainless steel filter. However, due to a high amount of suspended particles, filtration was only performed for samples from Site 1, while Site 2 samples were analyzed by direct plating	NM	Pre-enrichment: Buffered peptone water, selective enrichment: Tetrathionate broth for Salmonella and isolation media: Salmonella-Shigella agar and brilliant green agar	Presumptive Salmonella isolates were confirmed using Triple Sugar Iron Agar (TSI) and Lysine Iron Agar (LIA).	NM	NM	12/2008-11/2009	[7]
Argentina	River	San Luis	Salmonella enterica	enterica	Newport	NM	NM	NM	NM	NM	NM	NM	NM	NM	[8]
Argentina	River	San Luis	Salmonella enterica	enterica	Panama	NM	NM	NM	NM	NM	NM	NM	NM	NM	[8]
Argentina	River	San Luis	Salmonella enterica	enterica	Sandiego	NM	NM	NM	NM	NM	NM	NM	NM	NM	[8]
Argentina	River	San Luis	Salmonella enterica		40:Z4,Z23	NM	NM	NM	NM	NM	NM	NM	NM	NM	[8]
Argentina	Stream	La choza	Salmonella spp.			45843	± 800 mL	NM	NM	Enrichment in buffered peptone water, followed by selective isolation in Salmonella-specific media	Confirmed using biochemical tests and serology with polyvalent antiserum for Salmonella	NM	NM	2010-2011	[2]
Argentina	Stream	Napostá	Salmonella spp.			10/22	250 mL	Filtration with a 0.45 μm membrane (Millipor)	Rapid CheK test kit (Romer Labs)	Bismuth sulfite agar, Salmonella-Shigella (SS) agar, Hektoen agar, XLD agar	Standard biochemical tests (IMViC, TSI agar)	NM	NM	08/2013-05/2015	[1]
Argentina	Stream	Zaimán	Salmonella enterica	enterica	Abaetetuba	NM	NM	NM	NM	Enrichment: Samples were incubated in Dulcitol Selenite and Tetrathionate (Müller-Kauffmann) broths at 41.5°C for 25 hours and isolation: Performed on Eosin Methylene Blue (E.M.B.) agar, Brilliant Green agar, and Bismuth Sulfite agar	Suspected Salmonella colonies were classified using 10 biochemical reactions and further verified by serological identification at the National Institute of Microbiology "Carlos Malbrán"	NM	NM	NM	[9]
Argentina	Stream	Zaimán	Salmonella enterica	enterica	Saphra	NM	NM	NM	NM	Enrichment: Samples were incubated in Dulcitol Selenite and Tetrathionate (Müller-Kauffmann) broths at 41.5°C for 25 hours and isolation: Performed on Eosin Methylene Blue (E.M.B.) agar, Brilliant Green agar, and Bismuth Sulfite agar	Suspected Salmonella colonies were classified using 10 biochemical reactions and further verified by serological identification at the National Institute of Microbiology "Carlos Malbrán"	NM	NM	NM	[9]
Argentina	Stream	Zaimar	Salmonella enterica	enterica	Anatum	NM	NM	NM	NM	Enrichment: Incubation of gauze swabs in Dulcitol Selenite and Tetrathionate (with 0.001% brilliant green) broths, isolation: Performed on Eosin Methylene Blue (E.M.B.) agar, Brilliant Green Agar (B.P.L.S.), and Bismuth Sulfite Agar and best results were obtained using Dulcitol Selenite broth and Bismuth Sulfite Agar	10 biochemical reactions were used to classify suspected Salmonella colonies, followed by serological identification	NM	NM	1983-1984	[10]
Argentina	Stream	Zaimar	Salmonella enterica	enterica	Newport	NM	NM	NM	NM	Enrichment: Incubation of gauze swabs in Dulcitol Selenite and Tetrathionate (with 0.001% brilliant green) broths, isolation: Performed on Eosin Methylene Blue (E.M.B.) agar, Brilliant Green Agar (B.P.L.S.), and Bismuth Sulfite Agar and best results were obtained using Dulcitol Selenite broth and Bismuth Sulfite Agar	10 biochemical reactions were used to classify suspected Salmonella colonies, followed by serological identification	NM	NM	1982-1984	[10]
Argentina	Stream	Zaimar	Salmonella enterica	enterica	Saphra	NM	NM	NM	NM	Enrichment: Incubation of gauze swabs in Dulcitol Selenite and Tetrathionate (with 0.001% brilliant green) broths, isolation: Performed on Eosin Methylene Blue (E.M.B.) agar, Brilliant Green Agar (B.P.L.S.), and Bismuth Sulfite Agar and best results were obtained using Dulcitol Selenite broth and Bismuth Sulfite Agar	10 biochemical reactions were used to classify suspected Salmonella colonies, followed by serological identification	NM	NM	1981-1984	[10]
Bolivia	River	Choqueyapu	Salmonella enterica	enterica		NM	100 mL duplicate samples were collected for specific bacterial analyses	NM	Real-time PCR (rt-PCR) was performed for Salmonella spp. detection​	Trypticase Soy Broth (TBS) was used for enrichment, followed by incubation	Identification was confirmed using biochemical tests according to Ewing and Edwards (1986), and serotyping was performed following the White-Kauffmann-Le Minor scheme​	The disk diffusion method was used following CLSI guidelines (2021) to evaluate susceptibility to ampicillin, cefotaxime, cefpodoxime, nalidixic acid, azithromycin, ciprofloxacin, tetracycline, and trimethoprim/sulfamethoxazole. Colistin susceptibility was tested using the agar-spot method	Five out of 101 isolates were found textended-spectrum beta-lactamase (ESBL) genes (blaCTX-M)​ and No carbapenem resistance genes were​	01/2013-12/2014	[11]
Bolivia	River	Jillusaya	Salmonella spp.			46002	200 mL	Filtered using a 0.45 μm pore-sized nitrocellulose membrane filter​	PCR analysis was used to detect the invA virulence gene of Salmonella	Enrichment was done in Rappaport-Vassiliadis broth, followed by incubation at 43°C for 48 hours​	NM	The Kirby–Bauer disk diffusion method was used according to CLSI guidelines, testing resistance to ampicillin, ampicillin-sulbactam, cefoxitin, cefotaxime, ciprofloxacin, chloramphenicol, gentamicin, nalidixic acid, streptomycin, tetracycline, and trimethoprim–sulfamethoxazole​	Several Salmonella isolates were resistant to ampicillin (AM), cefoxitin (FX), chloramphenicol (C), ciprofloxacin (CI), gentamicin (CN), nalidixic acid (NA), streptomycin (S), tetracycline (TC), and trimethoprim-sulfamethoxazole (ST)​	04/2013-03/2014	[12]
Bolivia	River	La Paz	Salmonella enterica	enterica	O:4	NM	NM	NM	NM	NM	NM	NM	NM	NM	[13]
Bolivia	River	La Paz (Holguín)	Salmonella spp.			2025-12-11	200 mL	Filtered using a 0.45 μm pore-sized nitrocellulose membrane filter​	PCR analysis was used to detect the invA virulence gene of Salmonella	Enrichment was done in Rappaport-Vassiliadis broth, followed by incubation at 43°C for 48 hours​	NM	The Kirby–Bauer disk diffusion method was used according to CLSI guidelines, testing resistance to ampicillin, ampicillin-sulbactam, cefoxitin, cefotaxime, ciprofloxacin, chloramphenicol, gentamicin, nalidixic acid, streptomycin, tetracycline, and trimethoprim–sulfamethoxazole​	Several Salmonella isolates were resistant to ampicillin (AM), cefoxitin (FX), chloramphenicol (C), ciprofloxacin (CI), gentamicin (CN), nalidixic acid (NA), streptomycin (S), tetracycline (TC), and trimethoprim-sulfamethoxazole (ST)​	04/2013-03/2014	[12]
Bolivia	River	La Paz (Mecapaca)	Salmonella spp.			2025-12-10	200 mL	Filtered using a 0.45 μm pore-sized nitrocellulose membrane filter​	PCR analysis was used to detect the invA virulence gene of Salmonella	Enrichment was done in Rappaport-Vassiliadis broth, followed by incubation at 43°C for 48 hours​	NM	The Kirby–Bauer disk diffusion method was used according to CLSI guidelines, testing resistance to ampicillin, ampicillin-sulbactam, cefoxitin, cefotaxime, ciprofloxacin, chloramphenicol, gentamicin, nalidixic acid, streptomycin, tetracycline, and trimethoprim–sulfamethoxazole​	Several Salmonella isolates were resistant to ampicillin (AM), cefoxitin (FX), chloramphenicol (C), ciprofloxacin (CI), gentamicin (CN), nalidixic acid (NA), streptomycin (S), tetracycline (TC), and trimethoprim-sulfamethoxazole (ST)​	04/2013-03/2014	[12]
Brasil	Estuary	Ubicado en São Francisco do Conde	Salmonella spp.			6	NM	NM	NM	NM	NM	Performed using the disk diffusion method following CLSI (2011) gui,delines. The tested antibiotics included: Ampicillin, Cephalothin, Imipenem, Nalidixic acid, Ciprofloxacin, Chloramphenicol, Tetracycline and Ceftazidime	No resistance detected for ampicillin, cephalothin, imipenem, ciprofloxacin, tetracycline, or chloramphenicol in water isolates, Intermediate resistance to nalidixic acid was observed in one isolate from estuarine water​ and no Extended Spectrum Beta-Lactamase (ESBL) production detected	NM	[14]
Brasil	Estuary	Ubicado en Valença	Salmonella spp.			7	NM	NM	NM	NM	NM	Performed using the disk diffusion method following CLSI (2011) gui,delines. The tested antibiotics included: Ampicillin, Cephalothin, Imipenem, Nalidixic acid, Ciprofloxacin, Chloramphenicol, Tetracycline and Ceftazidime	No resistance detected for ampicillin, cephalothin, imipenem, ciprofloxacin, tetracycline, or chloramphenicol in water isolates, Intermediate resistance to nalidixic acid was observed in one isolate from estuarine water​ and no Extended Spectrum Beta-Lactamase (ESBL) production detected	NM	[14]
Brasil	Lago		Salmonella enterica	enterica	O:6,7:e,h:-	4	NM	NM	NM	NM	Isolates were serotyped at the Instituto Oswaldo Cruz Foundation (FIOCRUZ/RJ)​	Minimum inhibitory concentration (MIC) method following CLSI standards, Tested antibiotics: Ampicillin (AMP, 10 μg/mL), Ciprofloxacin (CIP, 5 μg/mL), Gentamicin (GEN, 10 μg/mL), Norfloxacin (NOR, 10 μg/mL), Tetracycline (TET, 30 μg/mL) and Sulfamethoxazole/Trimethoprim (SUT, 23.75/1.25 μg/mL)​	Four isolates (27.2%) from water samples were resistant to all tested antibiotics and sulfamethoxazole/Trimethoprim had the highest resistance (19.4%), followed by Ampicillin (13.8%)​	2010-2011	[15]
Brasil	Lake		Salmonella enterica	enterica	Ealing	1	NM	NM	NM	NM	Isolates were serotyped at the Instituto Oswaldo Cruz Foundation (FIOCRUZ/RJ)​	Minimum inhibitory concentration (MIC) method following CLSI standards, Tested antibiotics: Ampicillin (AMP, 10 μg/mL), Ciprofloxacin (CIP, 5 μg/mL), Gentamicin (GEN, 10 μg/mL), Norfloxacin (NOR, 10 μg/mL), Tetracycline (TET, 30 μg/mL) and Sulfamethoxazole/Trimethoprim (SUT, 23.75/1.25 μg/mL)​	Four isolates (27.2%) from water samples were resistant to all tested antibiotics and sulfamethoxazole/Trimethoprim had the highest resistance (19.4%), followed by Ampicillin (13.8%)​	2010-2011	[15]
Brasil	Lake		Salmonella enterica	enterica	Infantis	3	NM	NM	NM	NM	Isolates were serotyped at the Instituto Oswaldo Cruz Foundation (FIOCRUZ/RJ)​	Minimum inhibitory concentration (MIC) method following CLSI standards, Tested antibiotics: Ampicillin (AMP, 10 μg/mL), Ciprofloxacin (CIP, 5 μg/mL), Gentamicin (GEN, 10 μg/mL), Norfloxacin (NOR, 10 μg/mL), Tetracycline (TET, 30 μg/mL) and Sulfamethoxazole/Trimethoprim (SUT, 23.75/1.25 μg/mL)​	Four isolates (27.2%) from water samples were resistant to all tested antibiotics and sulfamethoxazole/Trimethoprim had the highest resistance (19.4%), followed by Ampicillin (13.8%)​	2010-2011	[15]
Brasil	Lake		Salmonella enterica	enterica	O:6,7	1	NM	NM	NM	NM	Isolates were serotyped at the Instituto Oswaldo Cruz Foundation (FIOCRUZ/RJ)​	Minimum inhibitory concentration (MIC) method following CLSI standards, Tested antibiotics: Ampicillin (AMP, 10 μg/mL), Ciprofloxacin (CIP, 5 μg/mL), Gentamicin (GEN, 10 μg/mL), Norfloxacin (NOR, 10 μg/mL), Tetracycline (TET, 30 μg/mL) and Sulfamethoxazole/Trimethoprim (SUT, 23.75/1.25 μg/mL)​	Four isolates (27.2%) from water samples were resistant to all tested antibiotics and sulfamethoxazole/Trimethoprim had the highest resistance (19.4%), followed by Ampicillin (13.8%)​	2010-2011	[15]
Brasil	River	Arrudas	Salmonella enterica	enterica	Typhimurium	NM	NM	NM	NM	NM	NM	NM	7.39% of Salmonella Typhimurium isolates from wastewater were resistant to antibiotics	NM	[16]
Brasil	River	Camboa Grande	Salmonella spp.			2025-06-03	NM	NM	NM	The presence of Salmonella spp. was evaluated using APHA (2005) methods and presumptive colonies were tested on Triple Sugar Iron Agar (TSI) and Lysine Iron Agar (LIA).	Suspected Salmonella spp. colonies were confirmed through: Gram staining, Urease production test (Urea Broth R medium – Difco), IMViC test (Indole, Methyl Red, Voges-Proskauer, Citrate) and Antigenic characterization using anti-Salmonella O polyvalent somatic sera (Probac)	NM	NM	05/1998-07/1998	[17]
Brasil	River	Jaguaribe (Granja A)	Salmonella enterica	enterica	Madelia	1	2000 mL	Water was filtered in loco through a five-layer sterile gauze, which was then immersed in 225 mL lactose broth and incubated for 24 hours at 35°C​	NM	Enrichment: Rappaport-Vassiliadis broth and Tetrathionate broth and Isolation: Hektoen enteric agar and MacConkey agar​	Suspicious colonies were transferred to trypticase soy agar (TSA), Triple Sugar Iron (TSI) agar, Lysine Iron Agar (LIA), and Sulfide Indole Motility (SIM) agar and biotyping followed Le Minor and Popoff (1987) guidelines, and serotyping was done using O and H antisera agglutination tests at Oswaldo Cruz Institute (FIOCRUZ, RJ, Brazil)	Disk diffusion method following CLSI (2010), Tested antibiotics: Ampicillin (10 μg), Tetracycline (30 μg), Gentamicin (10 μg), Chloramphenicol (30 μg), Florfenicol (30 μg), Ciprofloxacin (5 μg), Nitrofurantoin (300 μg), Nalidixic acid (30 μg), Oxytetracycline (30 μg)​	Three Salmonella strains isolated from water (pond and inlet canal) were multidrug-resistant and these strains showed resistance to ampicillin, tetracycline, oxytetracycline, and nitrofurantoin	06/2007-12/2007 06/2008-09/2008	[18]
Brasil	River	Jaguaribe (Granja A)	Salmonella enterica	enterica	Saintpaul	1	2000 mL	Water was filtered in loco through a five-layer sterile gauze, which was then immersed in 225 mL lactose broth and incubated for 24 hours at 35°C​	NM	Enrichment: Rappaport-Vassiliadis broth and Tetrathionate broth and Isolation: Hektoen enteric agar and MacConkey agar​	Suspicious colonies were transferred to trypticase soy agar (TSA), Triple Sugar Iron (TSI) agar, Lysine Iron Agar (LIA), and Sulfide Indole Motility (SIM) agar and biotyping followed Le Minor and Popoff (1987) guidelines, and serotyping was done using O and H antisera agglutination tests at Oswaldo Cruz Institute (FIOCRUZ, RJ, Brazil)	Disk diffusion method following CLSI (2010), Tested antibiotics: Ampicillin (10 μg), Tetracycline (30 μg), Gentamicin (10 μg), Chloramphenicol (30 μg), Florfenicol (30 μg), Ciprofloxacin (5 μg), Nitrofurantoin (300 μg), Nalidixic acid (30 μg), Oxytetracycline (30 μg)​	Three Salmonella strains isolated from water (pond and inlet canal) were multidrug-resistant and these strains showed resistance to ampicillin, tetracycline, oxytetracycline, and nitrofurantoin	06/2007-12/2007 06/2008-09/2008	[18]
Brasil	River	Jaguaribe (Granja A)	Salmonella enterica	houtenae		3	2000 mL	Water was filtered in loco through a five-layer sterile gauze, which was then immersed in 225 mL lactose broth and incubated for 24 hours at 35°C​	NM	Enrichment: Rappaport-Vassiliadis broth and Tetrathionate broth and Isolation: Hektoen enteric agar and MacConkey agar​	Suspicious colonies were transferred to trypticase soy agar (TSA), Triple Sugar Iron (TSI) agar, Lysine Iron Agar (LIA), and Sulfide Indole Motility (SIM) agar and biotyping followed Le Minor and Popoff (1987) guidelines, and serotyping was done using O and H antisera agglutination tests at Oswaldo Cruz Institute (FIOCRUZ, RJ, Brazil)	Disk diffusion method following CLSI (2010), Tested antibiotics: Ampicillin (10 μg), Tetracycline (30 μg), Gentamicin (10 μg), Chloramphenicol (30 μg), Florfenicol (30 μg), Ciprofloxacin (5 μg), Nitrofurantoin (300 μg), Nalidixic acid (30 μg), Oxytetracycline (30 μg)​	Three Salmonella strains isolated from water (pond and inlet canal) were multidrug-resistant and these strains showed resistance to ampicillin, tetracycline, oxytetracycline, and nitrofurantoin	06/2007-12/2007 06/2008-09/2008	[18]
Brasil	River	Jaguaribe (Granja B)	Salmonella enterica	enterica	Madelia	4	2000 mL	Water was filtered in loco through a five-layer sterile gauze, which was then immersed in 225 mL lactose broth and incubated for 24 hours at 35°C​	NM	Enrichment: Rappaport-Vassiliadis broth and Tetrathionate broth and Isolation: Hektoen enteric agar and MacConkey agar​	Suspicious colonies were transferred to trypticase soy agar (TSA), Triple Sugar Iron (TSI) agar, Lysine Iron Agar (LIA), and Sulfide Indole Motility (SIM) agar and biotyping followed Le Minor and Popoff (1987) guidelines, and serotyping was done using O and H antisera agglutination tests at Oswaldo Cruz Institute (FIOCRUZ, RJ, Brazil)	Disk diffusion method following CLSI (2010), Tested antibiotics: Ampicillin (10 μg), Tetracycline (30 μg), Gentamicin (10 μg), Chloramphenicol (30 μg), Florfenicol (30 μg), Ciprofloxacin (5 μg), Nitrofurantoin (300 μg), Nalidixic acid (30 μg), Oxytetracycline (30 μg)​	Three Salmonella strains isolated from water (pond and inlet canal) were multidrug-resistant and these strains showed resistance to ampicillin, tetracycline, oxytetracycline, and nitrofurantoin	06/2007-12/2007 06/2008-09/2008	[18]
Brasil	River	Jaguaribe (Granja B)	Salmonella enterica	enterica	Panama	3	2000 mL	Water was filtered in loco through a five-layer sterile gauze, which was then immersed in 225 mL lactose broth and incubated for 24 hours at 35°C​	NM	Enrichment: Rappaport-Vassiliadis broth and Tetrathionate broth and Isolation: Hektoen enteric agar and MacConkey agar​	Suspicious colonies were transferred to trypticase soy agar (TSA), Triple Sugar Iron (TSI) agar, Lysine Iron Agar (LIA), and Sulfide Indole Motility (SIM) agar and biotyping followed Le Minor and Popoff (1987) guidelines, and serotyping was done using O and H antisera agglutination tests at Oswaldo Cruz Institute (FIOCRUZ, RJ, Brazil)	Disk diffusion method following CLSI (2010), Tested antibiotics: Ampicillin (10 μg), Tetracycline (30 μg), Gentamicin (10 μg), Chloramphenicol (30 μg), Florfenicol (30 μg), Ciprofloxacin (5 μg), Nitrofurantoin (300 μg), Nalidixic acid (30 μg), Oxytetracycline (30 μg)​	Three Salmonella strains isolated from water (pond and inlet canal) were multidrug-resistant and these strains showed resistance to ampicillin, tetracycline, oxytetracycline, and nitrofurantoin	06/2007-12/2007 06/2008-09/2008	[18]
Brasil	River	Onça	Salmonella enterica	enterica	Typhimurium	NM	NM	NM	NM	NM	NM	NM	7.39% of Salmonella Typhimurium isolates from wastewater were resistant to antibiotics	NM	[16]
Brasil	River	São João	Salmonella spp.			2025-09-03	100 mL	100 mL of water was filtered through a sterile 47 mm diameter membrane with a pore size of 0.45 µm	NM	Water was filtered in loco through a five-layer sterile gauze, which was then immersed in 225 mL lactose broth and incubated for 24 hours at 35°C​	Rugai medium was used for biochemical characterization and tests for gas production, hydrogen sulfide production, and indole reaction were performed to confirm Salmonella sp	NM	NM	40452	[19]
Brasil	Surface water	Rio de Janeiro and Paraíba	Salmonella enterica	diarizonae	35:r:z	1	10000 mL	Filtered using modified Moore Swabs	Salmonella was confirmed through invA PCR	Samples were processed according to the FDA’s Bacteriological Analytical Manual methodology for Salmonella spp.	NM	Whole-genome sequencing was performed for antimicrobial resistance gene detection​	The AMR elements suggest resistance against a broad range of antimicrobial classes, including aminoglycosides, beta-lactams, fosfomycin, macrolides, phenicols, quinolones, sulfonamides, tetracyclines, and trimethoprim	2019-2022	[20]
Brasil	Surface water	Rio de Janeiro and Paraíba	Salmonella enterica	diarizonae	38:(k):z35	1	10000 mL	Filtered using modified Moore Swabs	Salmonella was confirmed through invA PCR	Samples were processed according to the FDA’s Bacteriological Analytical Manual methodology for Salmonella spp.	NM	Whole-genome sequencing was performed for antimicrobial resistance gene detection​	The AMR elements suggest resistance against a broad range of antimicrobial classes, including aminoglycosides, beta-lactams, fosfomycin, macrolides, phenicols, quinolones, sulfonamides, tetracyclines, and trimethoprim	2019-2022	[20]
Brasil	Surface water	Rio de Janeiro and Paraíba	Salmonella enterica	diarizonae	50:r:z	2	10000 mL	Filtered using modified Moore Swabs	Salmonella was confirmed through invA PCR	Samples were processed according to the FDA’s Bacteriological Analytical Manual methodology for Salmonella spp.	NM	Whole-genome sequencing was performed for antimicrobial resistance gene detection​	The AMR elements suggest resistance against a broad range of antimicrobial classes, including aminoglycosides, beta-lactams, fosfomycin, macrolides, phenicols, quinolones, sulfonamides, tetracyclines, and trimethoprim	2019-2022	[20]
Brasil	Surface water	Rio de Janeiro and Paraíba	Salmonella enterica	diarizonae	61:l,v:z	1	10000 mL	Filtered using modified Moore Swabs	Salmonella was confirmed through invA PCR	Samples were processed according to the FDA’s Bacteriological Analytical Manual methodology for Salmonella spp.	NM	Whole-genome sequencing was performed for antimicrobial resistance gene detection​	The AMR elements suggest resistance against a broad range of antimicrobial classes, including aminoglycosides, beta-lactams, fosfomycin, macrolides, phenicols, quinolones, sulfonamides, tetracyclines, and trimethoprim	2019-2022	[20]
Brasil	Surface water	Rio de Janeiro and Paraíba	Salmonella enterica	diarizonae	P:k:z35	1	10000 mL	Filtered using modified Moore Swabs	Salmonella was confirmed through invA PCR	Samples were processed according to the FDA’s Bacteriological Analytical Manual methodology for Salmonella spp.	NM	Whole-genome sequencing was performed for antimicrobial resistance gene detection​	The AMR elements suggest resistance against a broad range of antimicrobial classes, including aminoglycosides, beta-lactams, fosfomycin, macrolides, phenicols, quinolones, sulfonamides, tetracyclines, and trimethoprim	2019-2022	[20]
Brasil	Surface water	Rio de Janeiro and Paraíba	Salmonella enterica	enterica	1,3,19:c:-	1	10000 mL	Filtered using modified Moore Swabs	Salmonella was confirmed through invA PCR	Samples were processed according to the FDA’s Bacteriological Analytical Manual methodology for Salmonella spp.	NM	Whole-genome sequencing was performed for antimicrobial resistance gene detection​	The AMR elements suggest resistance against a broad range of antimicrobial classes, including aminoglycosides, beta-lactams, fosfomycin, macrolides, phenicols, quinolones, sulfonamides, tetracyclines, and trimethoprim	2019-2022	[20]
Brasil	Surface water	Rio de Janeiro and Paraíba	Salmonella enterica	enterica	1,4,[5],12:b:-	3	10000 mL	Filtered using modified Moore Swabs	Salmonella was confirmed through invA PCR	Samples were processed according to the FDA’s Bacteriological Analytical Manual methodology for Salmonella spp.	NM	Whole-genome sequencing was performed for antimicrobial resistance gene detection​	The AMR elements suggest resistance against a broad range of antimicrobial classes, including aminoglycosides, beta-lactams, fosfomycin, macrolides, phenicols, quinolones, sulfonamides, tetracyclines, and trimethoprim	2019-2022	[20]
Brasil	Surface water	Rio de Janeiro and Paraíba	Salmonella enterica	enterica	1,4,[5],12:d:-	2	10000 mL	Filtered using modified Moore Swabs	Salmonella was confirmed through invA PCR	Samples were processed according to the FDA’s Bacteriological Analytical Manual methodology for Salmonella spp.	NM	Whole-genome sequencing was performed for antimicrobial resistance gene detection​	The AMR elements suggest resistance against a broad range of antimicrobial classes, including aminoglycosides, beta-lactams, fosfomycin, macrolides, phenicols, quinolones, sulfonamides, tetracyclines, and trimethoprim	2019-2022	[20]
Brasil	Surface water	Rio de Janeiro and Paraíba	Salmonella enterica	enterica	1,4,[5],12:i:-	2	10000 mL	Filtered using modified Moore Swabs	Salmonella was confirmed through invA PCR	Samples were processed according to the FDA’s Bacteriological Analytical Manual methodology for Salmonella spp.	NM	Whole-genome sequencing was performed for antimicrobial resistance gene detection​	The AMR elements suggest resistance against a broad range of antimicrobial classes, including aminoglycosides, beta-lactams, fosfomycin, macrolides, phenicols, quinolones, sulfonamides, tetracyclines, and trimethoprim	2019-2022	[20]
Brasil	Surface water	Rio de Janeiro and Paraíba	Salmonella enterica	enterica	16:r:e,n,z15	1	10000 mL	Filtered using modified Moore Swabs	Salmonella was confirmed through invA PCR	Samples were processed according to the FDA’s Bacteriological Analytical Manual methodology for Salmonella spp.	NM	Whole-genome sequencing was performed for antimicrobial resistance gene detection​	The AMR elements suggest resistance against a broad range of antimicrobial classes, including aminoglycosides, beta-lactams, fosfomycin, macrolides, phenicols, quinolones, sulfonamides, tetracyclines, and trimethoprim	2019-2022	[20]
Brasil	Surface water	Rio de Janeiro and Paraíba	Salmonella enterica	enterica	18:d:-	3	10000 mL	Filtered using modified Moore Swabs	Salmonella was confirmed through invA PCR	Samples were processed according to the FDA’s Bacteriological Analytical Manual methodology for Salmonella spp.	NM	Whole-genome sequencing was performed for antimicrobial resistance gene detection​	The AMR elements suggest resistance against a broad range of antimicrobial classes, including aminoglycosides, beta-lactams, fosfomycin, macrolides, phenicols, quinolones, sulfonamides, tetracyclines, and trimethoprim	2019-2022	[20]
Brasil	Surface water	Rio de Janeiro and Paraíba	Salmonella enterica	enterica	3,10:d:-	1	10000 mL	Filtered using modified Moore Swabs	Salmonella was confirmed through invA PCR	Samples were processed according to the FDA’s Bacteriological Analytical Manual methodology for Salmonella spp.	NM	Whole-genome sequencing was performed for antimicrobial resistance gene detection​	The AMR elements suggest resistance against a broad range of antimicrobial classes, including aminoglycosides, beta-lactams, fosfomycin, macrolides, phenicols, quinolones, sulfonamides, tetracyclines, and trimethoprim	2019-2022	[20]
Brasil	Surface water	Rio de Janeiro and Paraíba	Salmonella enterica	enterica	4:-:1,5	1	10000 mL	Filtered using modified Moore Swabs	Salmonella was confirmed through invA PCR	Samples were processed according to the FDA’s Bacteriological Analytical Manual methodology for Salmonella spp.	NM	Whole-genome sequencing was performed for antimicrobial resistance gene detection​	The AMR elements suggest resistance against a broad range of antimicrobial classes, including aminoglycosides, beta-lactams, fosfomycin, macrolides, phenicols, quinolones, sulfonamides, tetracyclines, and trimethoprim	2019-2022	[20]
Brasil	Surface water	Rio de Janeiro and Paraíba	Salmonella enterica	enterica	7:-:1,5	2	10000 mL	Filtered using modified Moore Swabs	Salmonella was confirmed through invA PCR	Samples were processed according to the FDA’s Bacteriological Analytical Manual methodology for Salmonella spp.	NM	Whole-genome sequencing was performed for antimicrobial resistance gene detection​	The AMR elements suggest resistance against a broad range of antimicrobial classes, including aminoglycosides, beta-lactams, fosfomycin, macrolides, phenicols, quinolones, sulfonamides, tetracyclines, and trimethoprim	2019-2022	[20]
Brasil	Surface water	Rio de Janeiro and Paraíba	Salmonella enterica	enterica	7:k:-	1	10000 mL	Filtered using modified Moore Swabs	Salmonella was confirmed through invA PCR	Samples were processed according to the FDA’s Bacteriological Analytical Manual methodology for Salmonella spp.	NM	Whole-genome sequencing was performed for antimicrobial resistance gene detection​	The AMR elements suggest resistance against a broad range of antimicrobial classes, including aminoglycosides, beta-lactams, fosfomycin, macrolides, phenicols, quinolones, sulfonamides, tetracyclines, and trimethoprim	2019-2022	[20]
Brasil	Surface water	Rio de Janeiro and Paraíba	Salmonella enterica	enterica	7:l,v:-	3	10000 mL	Filtered using modified Moore Swabs	Salmonella was confirmed through invA PCR	Samples were processed according to the FDA’s Bacteriological Analytical Manual methodology for Salmonella spp.	NM	Whole-genome sequencing was performed for antimicrobial resistance gene detection​	The AMR elements suggest resistance against a broad range of antimicrobial classes, including aminoglycosides, beta-lactams, fosfomycin, macrolides, phenicols, quinolones, sulfonamides, tetracyclines, and trimethoprim	2019-2022	[20]
Brasil	Surface water	Rio de Janeiro and Paraíba	Salmonella enterica	enterica	7:z36,z38:-	1	10000 mL	Filtered using modified Moore Swabs	Salmonella was confirmed through invA PCR	Samples were processed according to the FDA’s Bacteriological Analytical Manual methodology for Salmonella spp.	NM	Whole-genome sequencing was performed for antimicrobial resistance gene detection​	The AMR elements suggest resistance against a broad range of antimicrobial classes, including aminoglycosides, beta-lactams, fosfomycin, macrolides, phenicols, quinolones, sulfonamides, tetracyclines, and trimethoprim	2019-2022	[20]
Brasil	Surface water	Rio de Janeiro and Paraíba	Salmonella enterica	enterica	Abaetetuba	1	10000 mL	Filtered using modified Moore Swabs	Salmonella was confirmed through invA PCR	Samples were processed according to the FDA’s Bacteriological Analytical Manual methodology for Salmonella spp.	NM	Whole-genome sequencing was performed for antimicrobial resistance gene detection​	The AMR elements suggest resistance against a broad range of antimicrobial classes, including aminoglycosides, beta-lactams, fosfomycin, macrolides, phenicols, quinolones, sulfonamides, tetracyclines, and trimethoprim	2019-2022	[20]
Brasil	Surface water	Rio de Janeiro and Paraíba	Salmonella enterica	enterica	Adelaide	1	10000 mL	Filtered using modified Moore Swabs	Salmonella was confirmed through invA PCR	Samples were processed according to the FDA’s Bacteriological Analytical Manual methodology for Salmonella spp.	NM	Whole-genome sequencing was performed for antimicrobial resistance gene detection​	The AMR elements suggest resistance against a broad range of antimicrobial classes, including aminoglycosides, beta-lactams, fosfomycin, macrolides, phenicols, quinolones, sulfonamides, tetracyclines, and trimethoprim	2019-2022	[20]
Brasil	Surface water	Rio de Janeiro and Paraíba	Salmonella enterica	enterica	Agona	9	10000 mL	Filtered using modified Moore Swabs	Salmonella was confirmed through invA PCR	Samples were processed according to the FDA’s Bacteriological Analytical Manual methodology for Salmonella spp.	NM	Whole-genome sequencing was performed for antimicrobial resistance gene detection​	The AMR elements suggest resistance against a broad range of antimicrobial classes, including aminoglycosides, beta-lactams, fosfomycin, macrolides, phenicols, quinolones, sulfonamides, tetracyclines, and trimethoprim	2019-2022	[20]
Brasil	Surface water	Rio de Janeiro and Paraíba	Salmonella enterica	enterica	Albany	4	10000 mL	Filtered using modified Moore Swabs	Salmonella was confirmed through invA PCR	Samples were processed according to the FDA’s Bacteriological Analytical Manual methodology for Salmonella spp.	NM	Whole-genome sequencing was performed for antimicrobial resistance gene detection​	The AMR elements suggest resistance against a broad range of antimicrobial classes, including aminoglycosides, beta-lactams, fosfomycin, macrolides, phenicols, quinolones, sulfonamides, tetracyclines, and trimethoprim	2019-2022	[20]
Brasil	Surface water	Rio de Janeiro and Paraíba	Salmonella enterica	enterica	Anatum	5	10000 mL	Filtered using modified Moore Swabs	Salmonella was confirmed through invA PCR	Samples were processed according to the FDA’s Bacteriological Analytical Manual methodology for Salmonella spp.	NM	Whole-genome sequencing was performed for antimicrobial resistance gene detection​	The AMR elements suggest resistance against a broad range of antimicrobial classes, including aminoglycosides, beta-lactams, fosfomycin, macrolides, phenicols, quinolones, sulfonamides, tetracyclines, and trimethoprim	2019-2022	[20]
Brasil	Surface water	Rio de Janeiro and Paraíba	Salmonella enterica	enterica	Bovismorbificans	2	10000 mL	Filtered using modified Moore Swabs	Salmonella was confirmed through invA PCR	Samples were processed according to the FDA’s Bacteriological Analytical Manual methodology for Salmonella spp.	NM	Whole-genome sequencing was performed for antimicrobial resistance gene detection​	The AMR elements suggest resistance against a broad range of antimicrobial classes, including aminoglycosides, beta-lactams, fosfomycin, macrolides, phenicols, quinolones, sulfonamides, tetracyclines, and trimethoprim	2019-2022	[20]
Brasil	Surface water	Rio de Janeiro and Paraíba	Salmonella enterica	enterica	Braenderup	19	10000 mL	Filtered using modified Moore Swabs	Salmonella was confirmed through invA PCR	Samples were processed according to the FDA’s Bacteriological Analytical Manual methodology for Salmonella spp.	NM	Whole-genome sequencing was performed for antimicrobial resistance gene detection​	The AMR elements suggest resistance against a broad range of antimicrobial classes, including aminoglycosides, beta-lactams, fosfomycin, macrolides, phenicols, quinolones, sulfonamides, tetracyclines, and trimethoprim	2019-2022	[20]
Brasil	Surface water	Rio de Janeiro and Paraíba	Salmonella enterica	enterica	Brandenburg	2	10000 mL	Filtered using modified Moore Swabs	Salmonella was confirmed through invA PCR	Samples were processed according to the FDA’s Bacteriological Analytical Manual methodology for Salmonella spp.	NM	Whole-genome sequencing was performed for antimicrobial resistance gene detection​	The AMR elements suggest resistance against a broad range of antimicrobial classes, including aminoglycosides, beta-lactams, fosfomycin, macrolides, phenicols, quinolones, sulfonamides, tetracyclines, and trimethoprim	2019-2022	[20]
Brasil	Surface water	Rio de Janeiro and Paraíba	Salmonella enterica	enterica	Bulbay	1	10000 mL	Filtered using modified Moore Swabs	Salmonella was confirmed through invA PCR	Samples were processed according to the FDA’s Bacteriological Analytical Manual methodology for Salmonella spp.	NM	Whole-genome sequencing was performed for antimicrobial resistance gene detection​	The AMR elements suggest resistance against a broad range of antimicrobial classes, including aminoglycosides, beta-lactams, fosfomycin, macrolides, phenicols, quinolones, sulfonamides, tetracyclines, and trimethoprim	2019-2022	[20]
Brasil	Surface water	Rio de Janeiro and Paraíba	Salmonella enterica	enterica	Bullbay	1	10000 mL	Filtered using modified Moore Swabs	Salmonella was confirmed through invA PCR	Samples were processed according to the FDA’s Bacteriological Analytical Manual methodology for Salmonella spp.	NM	Whole-genome sequencing was performed for antimicrobial resistance gene detection​	The AMR elements suggest resistance against a broad range of antimicrobial classes, including aminoglycosides, beta-lactams, fosfomycin, macrolides, phenicols, quinolones, sulfonamides, tetracyclines, and trimethoprim	2019-2022	[20]
Brasil	Surface water	Rio de Janeiro and Paraíba	Salmonella enterica	enterica	Businga	1	10000 mL	Filtered using modified Moore Swabs	Salmonella was confirmed through invA PCR	Samples were processed according to the FDA’s Bacteriological Analytical Manual methodology for Salmonella spp.	NM	Whole-genome sequencing was performed for antimicrobial resistance gene detection​	The AMR elements suggest resistance against a broad range of antimicrobial classes, including aminoglycosides, beta-lactams, fosfomycin, macrolides, phenicols, quinolones, sulfonamides, tetracyclines, and trimethoprim	2019-2022	[20]
Brasil	Surface water	Rio de Janeiro and Paraíba	Salmonella enterica	enterica	Carrau	19	10000 mL	Filtered using modified Moore Swabs	Salmonella was confirmed through invA PCR	Samples were processed according to the FDA’s Bacteriological Analytical Manual methodology for Salmonella spp.	NM	Whole-genome sequencing was performed for antimicrobial resistance gene detection​	The AMR elements suggest resistance against a broad range of antimicrobial classes, including aminoglycosides, beta-lactams, fosfomycin, macrolides, phenicols, quinolones, sulfonamides, tetracyclines, and trimethoprim	2019-2022	[20]
Brasil	Surface water	Rio de Janeiro and Paraíba	Salmonella enterica	enterica	Cerro	2	10000 mL	Filtered using modified Moore Swabs	Salmonella was confirmed through invA PCR	Samples were processed according to the FDA’s Bacteriological Analytical Manual methodology for Salmonella spp.	NM	Whole-genome sequencing was performed for antimicrobial resistance gene detection​	The AMR elements suggest resistance against a broad range of antimicrobial classes, including aminoglycosides, beta-lactams, fosfomycin, macrolides, phenicols, quinolones, sulfonamides, tetracyclines, and trimethoprim	2019-2022	[20]
Brasil	Surface water	Rio de Janeiro and Paraíba	Salmonella enterica	enterica	Corvallis	19	10000 mL	Filtered using modified Moore Swabs	Salmonella was confirmed through invA PCR	Samples were processed according to the FDA’s Bacteriological Analytical Manual methodology for Salmonella spp.	NM	Whole-genome sequencing was performed for antimicrobial resistance gene detection​	The AMR elements suggest resistance against a broad range of antimicrobial classes, including aminoglycosides, beta-lactams, fosfomycin, macrolides, phenicols, quinolones, sulfonamides, tetracyclines, and trimethoprim	2019-2022	[20]
Brasil	Surface water	Rio de Janeiro and Paraíba	Salmonella enterica	enterica	Freetown	1	10000 mL	Filtered using modified Moore Swabs	Salmonella was confirmed through invA PCR	Samples were processed according to the FDA’s Bacteriological Analytical Manual methodology for Salmonella spp.	NM	Whole-genome sequencing was performed for antimicrobial resistance gene detection​	The AMR elements suggest resistance against a broad range of antimicrobial classes, including aminoglycosides, beta-lactams, fosfomycin, macrolides, phenicols, quinolones, sulfonamides, tetracyclines, and trimethoprim	2019-2022	[20]
Brasil	Surface water	Rio de Janeiro and Paraíba	Salmonella enterica	enterica	Gaminara	5	10000 mL	Filtered using modified Moore Swabs	Salmonella was confirmed through invA PCR	Samples were processed according to the FDA’s Bacteriological Analytical Manual methodology for Salmonella spp.	NM	Whole-genome sequencing was performed for antimicrobial resistance gene detection​	The AMR elements suggest resistance against a broad range of antimicrobial classes, including aminoglycosides, beta-lactams, fosfomycin, macrolides, phenicols, quinolones, sulfonamides, tetracyclines, and trimethoprim	2019-2022	[20]
Brasil	Surface water	Rio de Janeiro and Paraíba	Salmonella enterica	enterica	Grumpensis	1	10000 mL	Filtered using modified Moore Swabs	Salmonella was confirmed through invA PCR	Samples were processed according to the FDA’s Bacteriological Analytical Manual methodology for Salmonella spp.	NM	Whole-genome sequencing was performed for antimicrobial resistance gene detection​	The AMR elements suggest resistance against a broad range of antimicrobial classes, including aminoglycosides, beta-lactams, fosfomycin, macrolides, phenicols, quinolones, sulfonamides, tetracyclines, and trimethoprim	2019-2022	[20]
Brasil	Surface water	Rio de Janeiro and Paraíba	Salmonella enterica	enterica	Hadar	10	10000 mL	Filtered using modified Moore Swabs	Salmonella was confirmed through invA PCR	Samples were processed according to the FDA’s Bacteriological Analytical Manual methodology for Salmonella spp.	NM	Whole-genome sequencing was performed for antimicrobial resistance gene detection​	The AMR elements suggest resistance against a broad range of antimicrobial classes, including aminoglycosides, beta-lactams, fosfomycin, macrolides, phenicols, quinolones, sulfonamides, tetracyclines, and trimethoprim	2019-2022	[20]
Brasil	Surface water	Rio de Janeiro and Paraíba	Salmonella enterica	enterica	Heidelberg	3	10000 mL	Filtered using modified Moore Swabs	Salmonella was confirmed through invA PCR	Samples were processed according to the FDA’s Bacteriological Analytical Manual methodology for Salmonella spp.	NM	Whole-genome sequencing was performed for antimicrobial resistance gene detection​	The AMR elements suggest resistance against a broad range of antimicrobial classes, including aminoglycosides, beta-lactams, fosfomycin, macrolides, phenicols, quinolones, sulfonamides, tetracyclines, and trimethoprim	2019-2022	[20]
Brasil	Surface water	Rio de Janeiro and Paraíba	Salmonella enterica	enterica	Infantis	34	10000 mL	Filtered using modified Moore Swabs	Salmonella was confirmed through invA PCR	Samples were processed according to the FDA’s Bacteriological Analytical Manual methodology for Salmonella spp.	NM	Whole-genome sequencing was performed for antimicrobial resistance gene detection​	The AMR elements suggest resistance against a broad range of antimicrobial classes, including aminoglycosides, beta-lactams, fosfomycin, macrolides, phenicols, quinolones, sulfonamides, tetracyclines, and trimethoprim	2019-2022	[20]
Brasil	Surface water	Rio de Janeiro and Paraíba	Salmonella enterica	enterica	Inganda	1	10000 mL	Filtered using modified Moore Swabs	Salmonella was confirmed through invA PCR	Samples were processed according to the FDA’s Bacteriological Analytical Manual methodology for Salmonella spp.	NM	Whole-genome sequencing was performed for antimicrobial resistance gene detection​	The AMR elements suggest resistance against a broad range of antimicrobial classes, including aminoglycosides, beta-lactams, fosfomycin, macrolides, phenicols, quinolones, sulfonamides, tetracyclines, and trimethoprim	2019-2022	[20]
Brasil	Surface water	Rio de Janeiro and Paraíba	Salmonella enterica	enterica	Javiana	19	10000 mL	Filtered using modified Moore Swabs	Salmonella was confirmed through invA PCR	Samples were processed according to the FDA’s Bacteriological Analytical Manual methodology for Salmonella spp.	NM	Whole-genome sequencing was performed for antimicrobial resistance gene detection​	The AMR elements suggest resistance against a broad range of antimicrobial classes, including aminoglycosides, beta-lactams, fosfomycin, macrolides, phenicols, quinolones, sulfonamides, tetracyclines, and trimethoprim	2019-2022	[20]
Brasil	Surface water	Rio de Janeiro and Paraíba	Salmonella enterica	enterica	Jos	3	10000 mL	Filtered using modified Moore Swabs	Salmonella was confirmed through invA PCR	Samples were processed according to the FDA’s Bacteriological Analytical Manual methodology for Salmonella spp.	NM	Whole-genome sequencing was performed for antimicrobial resistance gene detection​	The AMR elements suggest resistance against a broad range of antimicrobial classes, including aminoglycosides, beta-lactams, fosfomycin, macrolides, phenicols, quinolones, sulfonamides, tetracyclines, and trimethoprim	2019-2022	[20]
Brasil	Surface water	Rio de Janeiro and Paraíba	Salmonella enterica	enterica	Kentucky	1	10000 mL	Filtered using modified Moore Swabs	Salmonella was confirmed through invA PCR	Samples were processed according to the FDA’s Bacteriological Analytical Manual methodology for Salmonella spp.	NM	Whole-genome sequencing was performed for antimicrobial resistance gene detection​	The AMR elements suggest resistance against a broad range of antimicrobial classes, including aminoglycosides, beta-lactams, fosfomycin, macrolides, phenicols, quinolones, sulfonamides, tetracyclines, and trimethoprim	2019-2022	[20]
Brasil	Surface water	Rio de Janeiro and Paraíba	Salmonella enterica	enterica	Kiambu	1	10000 mL	Filtered using modified Moore Swabs	Salmonella was confirmed through invA PCR	Samples were processed according to the FDA’s Bacteriological Analytical Manual methodology for Salmonella spp.	NM	Whole-genome sequencing was performed for antimicrobial resistance gene detection​	The AMR elements suggest resistance against a broad range of antimicrobial classes, including aminoglycosides, beta-lactams, fosfomycin, macrolides, phenicols, quinolones, sulfonamides, tetracyclines, and trimethoprim	2019-2022	[20]
Brasil	Surface water	Rio de Janeiro and Paraíba	Salmonella enterica	enterica	Lomita	2	10000 mL	Filtered using modified Moore Swabs	Salmonella was confirmed through invA PCR	Samples were processed according to the FDA’s Bacteriological Analytical Manual methodology for Salmonella spp.	NM	Whole-genome sequencing was performed for antimicrobial resistance gene detection​	The AMR elements suggest resistance against a broad range of antimicrobial classes, including aminoglycosides, beta-lactams, fosfomycin, macrolides, phenicols, quinolones, sulfonamides, tetracyclines, and trimethoprim	2019-2022	[20]
Brasil	Surface water	Rio de Janeiro and Paraíba	Salmonella enterica	enterica	Madelia	11	10000 mL	Filtered using modified Moore Swabs	Salmonella was confirmed through invA PCR	Samples were processed according to the FDA’s Bacteriological Analytical Manual methodology for Salmonella spp.	NM	Whole-genome sequencing was performed for antimicrobial resistance gene detection​	The AMR elements suggest resistance against a broad range of antimicrobial classes, including aminoglycosides, beta-lactams, fosfomycin, macrolides, phenicols, quinolones, sulfonamides, tetracyclines, and trimethoprim	2019-2022	[20]
Brasil	Surface water	Rio de Janeiro and Paraíba	Salmonella enterica	enterica	Mbandaka	5	10000 mL	Filtered using modified Moore Swabs	Salmonella was confirmed through invA PCR	Samples were processed according to the FDA’s Bacteriological Analytical Manual methodology for Salmonella spp.	NM	Whole-genome sequencing was performed for antimicrobial resistance gene detection​	The AMR elements suggest resistance against a broad range of antimicrobial classes, including aminoglycosides, beta-lactams, fosfomycin, macrolides, phenicols, quinolones, sulfonamides, tetracyclines, and trimethoprim	2019-2022	[20]
Brasil	Surface water	Rio de Janeiro and Paraíba	Salmonella enterica	enterica	Meleagridis	1	10000 mL	Filtered using modified Moore Swabs	Salmonella was confirmed through invA PCR	Samples were processed according to the FDA’s Bacteriological Analytical Manual methodology for Salmonella spp.	NM	Whole-genome sequencing was performed for antimicrobial resistance gene detection​	The AMR elements suggest resistance against a broad range of antimicrobial classes, including aminoglycosides, beta-lactams, fosfomycin, macrolides, phenicols, quinolones, sulfonamides, tetracyclines, and trimethoprim	2019-2022	[20]
Brasil	Surface water	Rio de Janeiro and Paraíba	Salmonella enterica	enterica	Miami	1	10000 mL	Filtered using modified Moore Swabs	Salmonella was confirmed through invA PCR	Samples were processed according to the FDA’s Bacteriological Analytical Manual methodology for Salmonella spp.	NM	Whole-genome sequencing was performed for antimicrobial resistance gene detection​	The AMR elements suggest resistance against a broad range of antimicrobial classes, including aminoglycosides, beta-lactams, fosfomycin, macrolides, phenicols, quinolones, sulfonamides, tetracyclines, and trimethoprim	2019-2022	[20]
Brasil	Surface water	Rio de Janeiro and Paraíba	Salmonella enterica	enterica	Michigan	2	10000 mL	Filtered using modified Moore Swabs	Salmonella was confirmed through invA PCR	Samples were processed according to the FDA’s Bacteriological Analytical Manual methodology for Salmonella spp.	NM	Whole-genome sequencing was performed for antimicrobial resistance gene detection​	The AMR elements suggest resistance against a broad range of antimicrobial classes, including aminoglycosides, beta-lactams, fosfomycin, macrolides, phenicols, quinolones, sulfonamides, tetracyclines, and trimethoprim	2019-2022	[20]
Brasil	Surface water	Rio de Janeiro and Paraíba	Salmonella enterica	enterica	Minnesota	4	10000 mL	Filtered using modified Moore Swabs	Salmonella was confirmed through invA PCR	Samples were processed according to the FDA’s Bacteriological Analytical Manual methodology for Salmonella spp.	NM	Whole-genome sequencing was performed for antimicrobial resistance gene detection​	The AMR elements suggest resistance against a broad range of antimicrobial classes, including aminoglycosides, beta-lactams, fosfomycin, macrolides, phenicols, quinolones, sulfonamides, tetracyclines, and trimethoprim	2019-2022	[20]
Brasil	Surface water	Rio de Janeiro and Paraíba	Salmonella enterica	enterica	Molade	3	10000 mL	Filtered using modified Moore Swabs	Salmonella was confirmed through invA PCR	Samples were processed according to the FDA’s Bacteriological Analytical Manual methodology for Salmonella spp.	NM	Whole-genome sequencing was performed for antimicrobial resistance gene detection​	The AMR elements suggest resistance against a broad range of antimicrobial classes, including aminoglycosides, beta-lactams, fosfomycin, macrolides, phenicols, quinolones, sulfonamides, tetracyclines, and trimethoprim	2019-2022	[20]
Brasil	Surface water	Rio de Janeiro and Paraíba	Salmonella enterica	enterica	Muenchen	13	10000 mL	Filtered using modified Moore Swabs	Salmonella was confirmed through invA PCR	Samples were processed according to the FDA’s Bacteriological Analytical Manual methodology for Salmonella spp.	NM	Whole-genome sequencing was performed for antimicrobial resistance gene detection​	The AMR elements suggest resistance against a broad range of antimicrobial classes, including aminoglycosides, beta-lactams, fosfomycin, macrolides, phenicols, quinolones, sulfonamides, tetracyclines, and trimethoprim	2019-2022	[20]
Brasil	Surface water	Rio de Janeiro and Paraíba	Salmonella enterica	enterica	Muenster	3	10000 mL	Filtered using modified Moore Swabs	Salmonella was confirmed through invA PCR	Samples were processed according to the FDA’s Bacteriological Analytical Manual methodology for Salmonella spp.	NM	Whole-genome sequencing was performed for antimicrobial resistance gene detection​	The AMR elements suggest resistance against a broad range of antimicrobial classes, including aminoglycosides, beta-lactams, fosfomycin, macrolides, phenicols, quinolones, sulfonamides, tetracyclines, and trimethoprim	2019-2022	[20]
Brasil	Surface water	Rio de Janeiro and Paraíba	Salmonella enterica	enterica	Newport	57	10000 mL	Filtered using modified Moore Swabs	Salmonella was confirmed through invA PCR	Samples were processed according to the FDA’s Bacteriological Analytical Manual methodology for Salmonella spp.	NM	Whole-genome sequencing was performed for antimicrobial resistance gene detection​	The AMR elements suggest resistance against a broad range of antimicrobial classes, including aminoglycosides, beta-lactams, fosfomycin, macrolides, phenicols, quinolones, sulfonamides, tetracyclines, and trimethoprim	2019-2022	[20]
Brasil	Surface water	Rio de Janeiro and Paraíba	Salmonella enterica	enterica	Ohio	1	10000 mL	Filtered using modified Moore Swabs	Salmonella was confirmed through invA PCR	Samples were processed according to the FDA’s Bacteriological Analytical Manual methodology for Salmonella spp.	NM	Whole-genome sequencing was performed for antimicrobial resistance gene detection​	The AMR elements suggest resistance against a broad range of antimicrobial classes, including aminoglycosides, beta-lactams, fosfomycin, macrolides, phenicols, quinolones, sulfonamides, tetracyclines, and trimethoprim	2019-2022	[20]
Brasil	Surface water	Rio de Janeiro and Paraíba	Salmonella enterica	enterica	Oran	13	10000 mL	Filtered using modified Moore Swabs	Salmonella was confirmed through invA PCR	Samples were processed according to the FDA’s Bacteriological Analytical Manual methodology for Salmonella spp.	NM	Whole-genome sequencing was performed for antimicrobial resistance gene detection​	The AMR elements suggest resistance against a broad range of antimicrobial classes, including aminoglycosides, beta-lactams, fosfomycin, macrolides, phenicols, quinolones, sulfonamides, tetracyclines, and trimethoprim	2019-2022	[20]
Brasil	Surface water	Rio de Janeiro and Paraíba	Salmonella enterica	enterica	Oranienburg	5	10000 mL	Filtered using modified Moore Swabs	Salmonella was confirmed through invA PCR	Samples were processed according to the FDA’s Bacteriological Analytical Manual methodology for Salmonella spp.	NM	Whole-genome sequencing was performed for antimicrobial resistance gene detection​	The AMR elements suggest resistance against a broad range of antimicrobial classes, including aminoglycosides, beta-lactams, fosfomycin, macrolides, phenicols, quinolones, sulfonamides, tetracyclines, and trimethoprim	2019-2022	[20]
Brasil	Surface water	Rio de Janeiro and Paraíba	Salmonella enterica	enterica	Oslo	4	10000 mL	Filtered using modified Moore Swabs	Salmonella was confirmed through invA PCR	Samples were processed according to the FDA’s Bacteriological Analytical Manual methodology for Salmonella spp.	NM	Whole-genome sequencing was performed for antimicrobial resistance gene detection​	The AMR elements suggest resistance against a broad range of antimicrobial classes, including aminoglycosides, beta-lactams, fosfomycin, macrolides, phenicols, quinolones, sulfonamides, tetracyclines, and trimethoprim	2019-2022	[20]
Brasil	Surface water	Rio de Janeiro and Paraíba	Salmonella enterica	enterica	Othmarschen	1	10000 mL	Filtered using modified Moore Swabs	Salmonella was confirmed through invA PCR	Samples were processed according to the FDA’s Bacteriological Analytical Manual methodology for Salmonella spp.	NM	Whole-genome sequencing was performed for antimicrobial resistance gene detection​	The AMR elements suggest resistance against a broad range of antimicrobial classes, including aminoglycosides, beta-lactams, fosfomycin, macrolides, phenicols, quinolones, sulfonamides, tetracyclines, and trimethoprim	2019-2022	[20]
Brasil	Surface water	Rio de Janeiro and Paraíba	Salmonella enterica	enterica	Panama	34	10000 mL	Filtered using modified Moore Swabs	Salmonella was confirmed through invA PCR	Samples were processed according to the FDA’s Bacteriological Analytical Manual methodology for Salmonella spp.	NM	Whole-genome sequencing was performed for antimicrobial resistance gene detection​	The AMR elements suggest resistance against a broad range of antimicrobial classes, including aminoglycosides, beta-lactams, fosfomycin, macrolides, phenicols, quinolones, sulfonamides, tetracyclines, and trimethoprim	2019-2022	[20]
Brasil	Surface water	Rio de Janeiro and Paraíba	Salmonella enterica	enterica	Pomona	1	10000 mL	Filtered using modified Moore Swabs	Salmonella was confirmed through invA PCR	Samples were processed according to the FDA’s Bacteriological Analytical Manual methodology for Salmonella spp.	NM	Whole-genome sequencing was performed for antimicrobial resistance gene detection​	The AMR elements suggest resistance against a broad range of antimicrobial classes, including aminoglycosides, beta-lactams, fosfomycin, macrolides, phenicols, quinolones, sulfonamides, tetracyclines, and trimethoprim	2019-2022	[20]
Brasil	Surface water	Rio de Janeiro and Paraíba	Salmonella enterica	enterica	Poona	11	10000 mL	Filtered using modified Moore Swabs	Salmonella was confirmed through invA PCR	Samples were processed according to the FDA’s Bacteriological Analytical Manual methodology for Salmonella spp.	NM	Whole-genome sequencing was performed for antimicrobial resistance gene detection​	The AMR elements suggest resistance against a broad range of antimicrobial classes, including aminoglycosides, beta-lactams, fosfomycin, macrolides, phenicols, quinolones, sulfonamides, tetracyclines, and trimethoprim	2019-2022	[20]
Brasil	Surface water	Rio de Janeiro and Paraíba	Salmonella enterica	enterica	Rhydyfelin	4	10000 mL	Filtered using modified Moore Swabs	Salmonella was confirmed through invA PCR	Samples were processed according to the FDA’s Bacteriological Analytical Manual methodology for Salmonella spp.	NM	Whole-genome sequencing was performed for antimicrobial resistance gene detection​	The AMR elements suggest resistance against a broad range of antimicrobial classes, including aminoglycosides, beta-lactams, fosfomycin, macrolides, phenicols, quinolones, sulfonamides, tetracyclines, and trimethoprim	2019-2022	[20]
Brasil	Surface water	Rio de Janeiro and Paraíba	Salmonella enterica	enterica	Rubislaw	36	10000 mL	Filtered using modified Moore Swabs	Salmonella was confirmed through invA PCR	Samples were processed according to the FDA’s Bacteriological Analytical Manual methodology for Salmonella spp.	NM	Whole-genome sequencing was performed for antimicrobial resistance gene detection​	The AMR elements suggest resistance against a broad range of antimicrobial classes, including aminoglycosides, beta-lactams, fosfomycin, macrolides, phenicols, quinolones, sulfonamides, tetracyclines, and trimethoprim	2019-2022	[20]
Brasil	Surface water	Rio de Janeiro and Paraíba	Salmonella enterica	enterica	Saintpaul	46	10000 mL	Filtered using modified Moore Swabs	Salmonella was confirmed through invA PCR	Samples were processed according to the FDA’s Bacteriological Analytical Manual methodology for Salmonella spp.	NM	Whole-genome sequencing was performed for antimicrobial resistance gene detection​	The AMR elements suggest resistance against a broad range of antimicrobial classes, including aminoglycosides, beta-lactams, fosfomycin, macrolides, phenicols, quinolones, sulfonamides, tetracyclines, and trimethoprim	2019-2022	[20]
Brasil	Surface water	Rio de Janeiro and Paraíba	Salmonella enterica	enterica	Sandiego	16	10000 mL	Filtered using modified Moore Swabs	Salmonella was confirmed through invA PCR	Samples were processed according to the FDA’s Bacteriological Analytical Manual methodology for Salmonella spp.	NM	Whole-genome sequencing was performed for antimicrobial resistance gene detection​	The AMR elements suggest resistance against a broad range of antimicrobial classes, including aminoglycosides, beta-lactams, fosfomycin, macrolides, phenicols, quinolones, sulfonamides, tetracyclines, and trimethoprim	2019-2022	[20]
Brasil	Surface water	Rio de Janeiro and Paraíba	Salmonella enterica	enterica	Santiago or Belem	8	10000 mL	Filtered using modified Moore Swabs	Salmonella was confirmed through invA PCR	Samples were processed according to the FDA’s Bacteriological Analytical Manual methodology for Salmonella spp.	NM	Whole-genome sequencing was performed for antimicrobial resistance gene detection​	The AMR elements suggest resistance against a broad range of antimicrobial classes, including aminoglycosides, beta-lactams, fosfomycin, macrolides, phenicols, quinolones, sulfonamides, tetracyclines, and trimethoprim	2019-2022	[20]
Brasil	Surface water	Rio de Janeiro and Paraíba	Salmonella enterica	enterica	Saphra	7	10000 mL	Filtered using modified Moore Swabs	Salmonella was confirmed through invA PCR	Samples were processed according to the FDA’s Bacteriological Analytical Manual methodology for Salmonella spp.	NM	Whole-genome sequencing was performed for antimicrobial resistance gene detection​	The AMR elements suggest resistance against a broad range of antimicrobial classes, including aminoglycosides, beta-lactams, fosfomycin, macrolides, phenicols, quinolones, sulfonamides, tetracyclines, and trimethoprim	2019-2022	[20]
Brasil	Surface water	Rio de Janeiro and Paraíba	Salmonella enterica	enterica	Schwarzengrund	5	10000 mL	Filtered using modified Moore Swabs	Salmonella was confirmed through invA PCR	Samples were processed according to the FDA’s Bacteriological Analytical Manual methodology for Salmonella spp.	NM	Whole-genome sequencing was performed for antimicrobial resistance gene detection​	The AMR elements suggest resistance against a broad range of antimicrobial classes, including aminoglycosides, beta-lactams, fosfomycin, macrolides, phenicols, quinolones, sulfonamides, tetracyclines, and trimethoprim	2019-2022	[20]
Brasil	Surface water	Rio de Janeiro and Paraíba	Salmonella enterica	enterica	Soerenga	1	10000 mL	Filtered using modified Moore Swabs	Salmonella was confirmed through invA PCR	Samples were processed according to the FDA’s Bacteriological Analytical Manual methodology for Salmonella spp.	NM	Whole-genome sequencing was performed for antimicrobial resistance gene detection​	The AMR elements suggest resistance against a broad range of antimicrobial classes, including aminoglycosides, beta-lactams, fosfomycin, macrolides, phenicols, quinolones, sulfonamides, tetracyclines, and trimethoprim	2019-2022	[20]
Brasil	Surface water	Rio de Janeiro and Paraíba	Salmonella enterica	enterica	Tucson	1	10000 mL	Filtered using modified Moore Swabs	Salmonella was confirmed through invA PCR	Samples were processed according to the FDA’s Bacteriological Analytical Manual methodology for Salmonella spp.	NM	Whole-genome sequencing was performed for antimicrobial resistance gene detection​	The AMR elements suggest resistance against a broad range of antimicrobial classes, including aminoglycosides, beta-lactams, fosfomycin, macrolides, phenicols, quinolones, sulfonamides, tetracyclines, and trimethoprim	2019-2022	[20]
Brasil	Surface water	Rio de Janeiro and Paraíba	Salmonella enterica	enterica	Typhimurium	18	10000 mL	Filtered using modified Moore Swabs	Salmonella was confirmed through invA PCR	Samples were processed according to the FDA’s Bacteriological Analytical Manual methodology for Salmonella spp.	NM	Whole-genome sequencing was performed for antimicrobial resistance gene detection​	The AMR elements suggest resistance against a broad range of antimicrobial classes, including aminoglycosides, beta-lactams, fosfomycin, macrolides, phenicols, quinolones, sulfonamides, tetracyclines, and trimethoprim	2019-2022	[20]
Brasil	Surface water	Rio de Janeiro and Paraíba	Salmonella enterica	enterica	Urbana	4	10000 mL	Filtered using modified Moore Swabs	Salmonella was confirmed through invA PCR	Samples were processed according to the FDA’s Bacteriological Analytical Manual methodology for Salmonella spp.	NM	Whole-genome sequencing was performed for antimicrobial resistance gene detection​	The AMR elements suggest resistance against a broad range of antimicrobial classes, including aminoglycosides, beta-lactams, fosfomycin, macrolides, phenicols, quinolones, sulfonamides, tetracyclines, and trimethoprim	2019-2022	[20]
Brasil	Surface water	Rio de Janeiro and Paraíba	Salmonella enterica	houtenae	[1],53:g,z51:-	1	10000 mL	Filtered using modified Moore Swabs	Salmonella was confirmed through invA PCR	Samples were processed according to the FDA’s Bacteriological Analytical Manual methodology for Salmonella spp.	NM	Whole-genome sequencing was performed for antimicrobial resistance gene detection​	The AMR elements suggest resistance against a broad range of antimicrobial classes, including aminoglycosides, beta-lactams, fosfomycin, macrolides, phenicols, quinolones, sulfonamides, tetracyclines, and trimethoprim	2019-2022	[20]
Brasil	Surface water	Rio de Janeiro and Paraíba	Salmonella enterica	houtenae	16:z4,z32:-	2	10000 mL	Filtered using modified Moore Swabs	Salmonella was confirmed through invA PCR	Samples were processed according to the FDA’s Bacteriological Analytical Manual methodology for Salmonella spp.	NM	Whole-genome sequencing was performed for antimicrobial resistance gene detection​	The AMR elements suggest resistance against a broad range of antimicrobial classes, including aminoglycosides, beta-lactams, fosfomycin, macrolides, phenicols, quinolones, sulfonamides, tetracyclines, and trimethoprim	2019-2022	[20]
Brasil	Surface water	Rio de Janeiro and Paraíba	Salmonella enterica	houtenae	18:m,t:-	1	10000 mL	Filtered using modified Moore Swabs	Salmonella was confirmed through invA PCR	Samples were processed according to the FDA’s Bacteriological Analytical Manual methodology for Salmonella spp.	NM	Whole-genome sequencing was performed for antimicrobial resistance gene detection​	The AMR elements suggest resistance against a broad range of antimicrobial classes, including aminoglycosides, beta-lactams, fosfomycin, macrolides, phenicols, quinolones, sulfonamides, tetracyclines, and trimethoprim	2019-2022	[20]
Brasil	Surface water	Rio de Janeiro and Paraíba	Salmonella enterica	houtenae	21:z4,z23:-	2	10000 mL	Filtered using modified Moore Swabs	Salmonella was confirmed through invA PCR	Samples were processed according to the FDA’s Bacteriological Analytical Manual methodology for Salmonella spp.	NM	Whole-genome sequencing was performed for antimicrobial resistance gene detection​	The AMR elements suggest resistance against a broad range of antimicrobial classes, including aminoglycosides, beta-lactams, fosfomycin, macrolides, phenicols, quinolones, sulfonamides, tetracyclines, and trimethoprim	2019-2022	[20]
Brasil	Surface water	Rio de Janeiro and Paraíba	Salmonella enterica	houtenae	38:g,z51:-	1	10000 mL	Filtered using modified Moore Swabs	Salmonella was confirmed through invA PCR	Samples were processed according to the FDA’s Bacteriological Analytical Manual methodology for Salmonella spp.	NM	Whole-genome sequencing was performed for antimicrobial resistance gene detection​	The AMR elements suggest resistance against a broad range of antimicrobial classes, including aminoglycosides, beta-lactams, fosfomycin, macrolides, phenicols, quinolones, sulfonamides, tetracyclines, and trimethoprim	2019-2022	[20]
Brasil	Surface water	Rio de Janeiro and Paraíba	Salmonella enterica	houtenae	43:z4,z23:-	4	10000 mL	Filtered using modified Moore Swabs	Salmonella was confirmed through invA PCR	Samples were processed according to the FDA’s Bacteriological Analytical Manual methodology for Salmonella spp.	NM	Whole-genome sequencing was performed for antimicrobial resistance gene detection​	The AMR elements suggest resistance against a broad range of antimicrobial classes, including aminoglycosides, beta-lactams, fosfomycin, macrolides, phenicols, quinolones, sulfonamides, tetracyclines, and trimethoprim	2019-2022	[20]
Brasil	Surface water	Rio de Janeiro and Paraíba	Salmonella enterica	houtenae	43:z4,z24:-	11	10000 mL	Filtered using modified Moore Swabs	Salmonella was confirmed through invA PCR	Samples were processed according to the FDA’s Bacteriological Analytical Manual methodology for Salmonella spp.	NM	Whole-genome sequencing was performed for antimicrobial resistance gene detection​	The AMR elements suggest resistance against a broad range of antimicrobial classes, including aminoglycosides, beta-lactams, fosfomycin, macrolides, phenicols, quinolones, sulfonamides, tetracyclines, and trimethoprim	2019-2022	[20]
Brasil	Surface water	Rio de Janeiro and Paraíba	Salmonella enterica	houtenae	45:g,z51:-	1	10000 mL	Filtered using modified Moore Swabs	Salmonella was confirmed through invA PCR	Samples were processed according to the FDA’s Bacteriological Analytical Manual methodology for Salmonella spp.	NM	Whole-genome sequencing was performed for antimicrobial resistance gene detection​	The AMR elements suggest resistance against a broad range of antimicrobial classes, including aminoglycosides, beta-lactams, fosfomycin, macrolides, phenicols, quinolones, sulfonamides, tetracyclines, and trimethoprim	2019-2022	[20]
Brasil	Surface water	Rio de Janeiro and Paraíba	Salmonella enterica	houtenae	48:g,z51:-	1	10000 mL	Filtered using modified Moore Swabs	Salmonella was confirmed through invA PCR	Samples were processed according to the FDA’s Bacteriological Analytical Manual methodology for Salmonella spp.	NM	Whole-genome sequencing was performed for antimicrobial resistance gene detection​	The AMR elements suggest resistance against a broad range of antimicrobial classes, including aminoglycosides, beta-lactams, fosfomycin, macrolides, phenicols, quinolones, sulfonamides, tetracyclines, and trimethoprim	2019-2022	[20]
Brasil	Surface water	Rio de Janeiro and Paraíba	Salmonella enterica	houtenae	50:z4,z23:-	1	10000 mL	Filtered using modified Moore Swabs	Salmonella was confirmed through invA PCR	Samples were processed according to the FDA’s Bacteriological Analytical Manual methodology for Salmonella spp.	NM	Whole-genome sequencing was performed for antimicrobial resistance gene detection​	The AMR elements suggest resistance against a broad range of antimicrobial classes, including aminoglycosides, beta-lactams, fosfomycin, macrolides, phenicols, quinolones, sulfonamides, tetracyclines, and trimethoprim	2019-2022	[20]
Brasil	Surface water	Rio de Janeiro and Paraíba	Salmonella enterica	houtenae	6,7:z4,z24:-	1	10000 mL	Filtered using modified Moore Swabs	Salmonella was confirmed through invA PCR	Samples were processed according to the FDA’s Bacteriological Analytical Manual methodology for Salmonella spp.	NM	Whole-genome sequencing was performed for antimicrobial resistance gene detection​	The AMR elements suggest resistance against a broad range of antimicrobial classes, including aminoglycosides, beta-lactams, fosfomycin, macrolides, phenicols, quinolones, sulfonamides, tetracyclines, and trimethoprim	2019-2022	[20]
Brasil	Surface water	Rio de Janeiro and Paraíba	Salmonella enterica	salamee	42:r:-	5	10000 mL	Filtered using modified Moore Swabs	Salmonella was confirmed through invA PCR	Samples were processed according to the FDA’s Bacteriological Analytical Manual methodology for Salmonella spp.	NM	Whole-genome sequencing was performed for antimicrobial resistance gene detection​	The AMR elements suggest resistance against a broad range of antimicrobial classes, including aminoglycosides, beta-lactams, fosfomycin, macrolides, phenicols, quinolones, sulfonamides, tetracyclines, and trimethoprim	2019-2022	[20]
Chile	Channel	Zanjon de la Aguada	Salmonella enterica	enterica	Typhi	NM	NM	Filtered using modified Moore Swabs	NM	Selenite-F broth for enrichment, incubated at 41°C and subcultured onto Salmonella-Shigella agar, Bismuth-Sulfite agar, and Deoxycholate-Citrate agar​	Presumptive Salmonella colonies were confirmed using Triple Sugar Iron (TSI) agar slants and identified by standard biochemical methods​	NM	NM	01/1983-03/1984	[21]
Chile	Municipality	Calera de Tango (Map position 19, Zone rural)	Salmonella enterica	enterica	Mbandaka	NM	40000 mL	Ultrafiltration method was performed after collection​	NM	Enrichment in lactose broth and subculturing on Salmonella-Shigella agar, MacConkey agar, and XLD agar	Serotyping using the Kauffmann-White scheme	Agar disk diffusion method following CLSI M100-S23 (2013)​, the tested antibiotics included: Critically important antimicrobials (as per WHO classification): Ciprofloxacin, Ceftriaxone, Azithromycin, and Kanamycin. Highly important antimicrobials: Amikacin, Streptomycin, Tetracycline and Sulfamethoxazole-Trimethoprim	97% of the isolates were resistant to streptomycin and The most common MDR profile included resistance to streptomycin, ceftriaxone, enrofloxacin, and sulfamethoxazole-trimethoprim​	NM	[22]
Chile	Municipality	Colina (Map position 2, Zone urban)	Salmonella enterica	enterica	Montevideo	NM	40000 mL	Ultrafiltration method was performed after collection​	NM	Enrichment in lactose broth and subculturing on Salmonella-Shigella agar, MacConkey agar, and XLD agar	Serotyping using the Kauffmann-White scheme	Agar disk diffusion method following CLSI M100-S23 (2013)​, the tested antibiotics included: Critically important antimicrobials (as per WHO classification): Ciprofloxacin, Ceftriaxone, Azithromycin, and Kanamycin. Highly important antimicrobials: Amikacin, Streptomycin, Tetracycline and Sulfamethoxazole-Trimethoprim	97% of the isolates were resistant to streptomycin and The most common MDR profile included resistance to streptomycin, ceftriaxone, enrofloxacin, and sulfamethoxazole-trimethoprim​	NM	[22]
Chile	Municipality	Isla Maipo (Map position 28, Zone rural)	Salmonella enterica	enterica	Infantis	NM	40000 mL	Ultrafiltration method was performed after collection​	NM	Enrichment in lactose broth and subculturing on Salmonella-Shigella agar, MacConkey agar, and XLD agar	Serotyping using the Kauffmann-White scheme	Agar disk diffusion method following CLSI M100-S23 (2013)​, the tested antibiotics included: Critically important antimicrobials (as per WHO classification): Ciprofloxacin, Ceftriaxone, Azithromycin, and Kanamycin. Highly important antimicrobials: Amikacin, Streptomycin, Tetracycline and Sulfamethoxazole-Trimethoprim	97% of the isolates were resistant to streptomycin and The most common MDR profile included resistance to streptomycin, ceftriaxone, enrofloxacin, and sulfamethoxazole-trimethoprim​	NM	[22]
Chile	Municipality	Isla Maipo (Map position 28, Zone rural)	Salmonella enterica	enterica	Panama	NM	40000 mL	Ultrafiltration method was performed after collection​	NM	Enrichment in lactose broth and subculturing on Salmonella-Shigella agar, MacConkey agar, and XLD agar	Serotyping using the Kauffmann-White scheme	Agar disk diffusion method following CLSI M100-S23 (2013)​, the tested antibiotics included: Critically important antimicrobials (as per WHO classification): Ciprofloxacin, Ceftriaxone, Azithromycin, and Kanamycin. Highly important antimicrobials: Amikacin, Streptomycin, Tetracycline and Sulfamethoxazole-Trimethoprim	97% of the isolates were resistant to streptomycin and The most common MDR profile included resistance to streptomycin, ceftriaxone, enrofloxacin, and sulfamethoxazole-trimethoprim​	NM	[22]
Chile	Municipality	Isla Maipo (Map position 28, Zone rural)	Salmonella sp. Group C2			NM	40000 mL	Ultrafiltration method was performed after collection​	NM	Enrichment in lactose broth and subculturing on Salmonella-Shigella agar, MacConkey agar, and XLD agar	Serotyping using the Kauffmann-White scheme	Agar disk diffusion method following CLSI M100-S23 (2013)​, the tested antibiotics included: Critically important antimicrobials (as per WHO classification): Ciprofloxacin, Ceftriaxone, Azithromycin, and Kanamycin. Highly important antimicrobials: Amikacin, Streptomycin, Tetracycline and Sulfamethoxazole-Trimethoprim	97% of the isolates were resistant to streptomycin and The most common MDR profile included resistance to streptomycin, ceftriaxone, enrofloxacin, and sulfamethoxazole-trimethoprim​	NM	[22]
Chile	Municipality	Isla Maipo (Map position 29, Zone rural)	Salmonella enterica	enterica	Heidelberg	NM	40000 mL	Ultrafiltration method was performed after collection​	NM	Enrichment in lactose broth and subculturing on Salmonella-Shigella agar, MacConkey agar, and XLD agar	Serotyping using the Kauffmann-White scheme	Agar disk diffusion method following CLSI M100-S23 (2013)​, the tested antibiotics included: Critically important antimicrobials (as per WHO classification): Ciprofloxacin, Ceftriaxone, Azithromycin, and Kanamycin. Highly important antimicrobials: Amikacin, Streptomycin, Tetracycline and Sulfamethoxazole-Trimethoprim	97% of the isolates were resistant to streptomycin and The most common MDR profile included resistance to streptomycin, ceftriaxone, enrofloxacin, and sulfamethoxazole-trimethoprim​	NM	[22]
Chile	Municipality	Isla Maipo (Map position 29, Zone rural)	Salmonella sp. Group C3			NM	40000 mL	Ultrafiltration method was performed after collection​	NM	Enrichment in lactose broth and subculturing on Salmonella-Shigella agar, MacConkey agar, and XLD agar	Serotyping using the Kauffmann-White scheme	Agar disk diffusion method following CLSI M100-S23 (2013)​, the tested antibiotics included: Critically important antimicrobials (as per WHO classification): Ciprofloxacin, Ceftriaxone, Azithromycin, and Kanamycin. Highly important antimicrobials: Amikacin, Streptomycin, Tetracycline and Sulfamethoxazole-Trimethoprim	97% of the isolates were resistant to streptomycin and The most common MDR profile included resistance to streptomycin, ceftriaxone, enrofloxacin, and sulfamethoxazole-trimethoprim​	NM	[22]
Chile	Municipality	La Florida (Map position 12, Zone urban)	Salmonella enterica	enterica	Enteritidis	NM	40000 mL	Ultrafiltration method was performed after collection​	NM	Enrichment in lactose broth and subculturing on Salmonella-Shigella agar, MacConkey agar, and XLD agar	Serotyping using the Kauffmann-White scheme	Agar disk diffusion method following CLSI M100-S23 (2013)​, the tested antibiotics included: Critically important antimicrobials (as per WHO classification): Ciprofloxacin, Ceftriaxone, Azithromycin, and Kanamycin. Highly important antimicrobials: Amikacin, Streptomycin, Tetracycline and Sulfamethoxazole-Trimethoprim	97% of the isolates were resistant to streptomycin and The most common MDR profile included resistance to streptomycin, ceftriaxone, enrofloxacin, and sulfamethoxazole-trimethoprim​	NM	[22]
Chile	Municipality	La Pintana (Map position 13, Zone urban)	Salmonella enterica	enterica	Typhimurium	NM	40000 mL	Ultrafiltration method was performed after collection​	NM	Enrichment in lactose broth and subculturing on Salmonella-Shigella agar, MacConkey agar, and XLD agar	Serotyping using the Kauffmann-White scheme	Agar disk diffusion method following CLSI M100-S23 (2013)​, the tested antibiotics included: Critically important antimicrobials (as per WHO classification): Ciprofloxacin, Ceftriaxone, Azithromycin, and Kanamycin. Highly important antimicrobials: Amikacin, Streptomycin, Tetracycline and Sulfamethoxazole-Trimethoprim	97% of the isolates were resistant to streptomycin and The most common MDR profile included resistance to streptomycin, ceftriaxone, enrofloxacin, and sulfamethoxazole-trimethoprim​	NM	[22]
Chile	Municipality	Maria Pinto (Map position 11, Zone rural)	Salmonella enterica	enterica	Anatum	NM	40000 mL	Ultrafiltration method was performed after collection​	NM	Enrichment in lactose broth and subculturing on Salmonella-Shigella agar, MacConkey agar, and XLD agar	Serotyping using the Kauffmann-White scheme	Agar disk diffusion method following CLSI M100-S23 (2013)​, the tested antibiotics included: Critically important antimicrobials (as per WHO classification): Ciprofloxacin, Ceftriaxone, Azithromycin, and Kanamycin. Highly important antimicrobials: Amikacin, Streptomycin, Tetracycline and Sulfamethoxazole-Trimethoprim	97% of the isolates were resistant to streptomycin and The most common MDR profile included resistance to streptomycin, ceftriaxone, enrofloxacin, and sulfamethoxazole-trimethoprim​	NM	[22]
Chile	Municipality	Maria Pinto (Map position 11, Zone rural)	Salmonella enterica	enterica	Mbandaka	NM	40000 mL	Ultrafiltration method was performed after collection​	NM	Enrichment in lactose broth and subculturing on Salmonella-Shigella agar, MacConkey agar, and XLD agar	Serotyping using the Kauffmann-White scheme	Agar disk diffusion method following CLSI M100-S23 (2013)​, the tested antibiotics included: Critically important antimicrobials (as per WHO classification): Ciprofloxacin, Ceftriaxone, Azithromycin, and Kanamycin. Highly important antimicrobials: Amikacin, Streptomycin, Tetracycline and Sulfamethoxazole-Trimethoprim	97% of the isolates were resistant to streptomycin and The most common MDR profile included resistance to streptomycin, ceftriaxone, enrofloxacin, and sulfamethoxazole-trimethoprim​	NM	[22]
Chile	Municipality	Maria Pinto (Map position 11, Zone rural)	Salmonella enterica	enterica	Typhimurium	NM	40000 mL	Ultrafiltration method was performed after collection​	NM	Enrichment in lactose broth and subculturing on Salmonella-Shigella agar, MacConkey agar, and XLD agar	Serotyping using the Kauffmann-White scheme	Agar disk diffusion method following CLSI M100-S23 (2013)​, the tested antibiotics included: Critically important antimicrobials (as per WHO classification): Ciprofloxacin, Ceftriaxone, Azithromycin, and Kanamycin. Highly important antimicrobials: Amikacin, Streptomycin, Tetracycline and Sulfamethoxazole-Trimethoprim	97% of the isolates were resistant to streptomycin and The most common MDR profile included resistance to streptomycin, ceftriaxone, enrofloxacin, and sulfamethoxazole-trimethoprim​	NM	[22]
Chile	Municipality	Melipilla (Map position 23, Zone peri-urban)	Salmonella enterica	diarizonae		NM	40000 mL	Ultrafiltration method was performed after collection​	NM	Enrichment in lactose broth and subculturing on Salmonella-Shigella agar, MacConkey agar, and XLD agar	Serotyping using the Kauffmann-White scheme	Agar disk diffusion method following CLSI M100-S23 (2013)​, the tested antibiotics included: Critically important antimicrobials (as per WHO classification): Ciprofloxacin, Ceftriaxone, Azithromycin, and Kanamycin. Highly important antimicrobials: Amikacin, Streptomycin, Tetracycline and Sulfamethoxazole-Trimethoprim	97% of the isolates were resistant to streptomycin and The most common MDR profile included resistance to streptomycin, ceftriaxone, enrofloxacin, and sulfamethoxazole-trimethoprim​	NM	[22]
Chile	Municipality	Melipilla (Map position 23, Zone peri-urban)	Salmonella enterica	enterica	Agona	NM	40000 mL	Ultrafiltration method was performed after collection​	NM	Enrichment in lactose broth and subculturing on Salmonella-Shigella agar, MacConkey agar, and XLD agar	Serotyping using the Kauffmann-White scheme	Agar disk diffusion method following CLSI M100-S23 (2013)​, the tested antibiotics included: Critically important antimicrobials (as per WHO classification): Ciprofloxacin, Ceftriaxone, Azithromycin, and Kanamycin. Highly important antimicrobials: Amikacin, Streptomycin, Tetracycline and Sulfamethoxazole-Trimethoprim	97% of the isolates were resistant to streptomycin and The most common MDR profile included resistance to streptomycin, ceftriaxone, enrofloxacin, and sulfamethoxazole-trimethoprim​	NM	[22]
Chile	Municipality	Melipilla (Map position 23, Zone peri-urban)	Salmonella enterica	enterica	Corvallis	NM	40000 mL	Ultrafiltration method was performed after collection​	NM	Enrichment in lactose broth and subculturing on Salmonella-Shigella agar, MacConkey agar, and XLD agar	Serotyping using the Kauffmann-White scheme	Agar disk diffusion method following CLSI M100-S23 (2013)​, the tested antibiotics included: Critically important antimicrobials (as per WHO classification): Ciprofloxacin, Ceftriaxone, Azithromycin, and Kanamycin. Highly important antimicrobials: Amikacin, Streptomycin, Tetracycline and Sulfamethoxazole-Trimethoprim	97% of the isolates were resistant to streptomycin and The most common MDR profile included resistance to streptomycin, ceftriaxone, enrofloxacin, and sulfamethoxazole-trimethoprim​	NM	[22]
Chile	Municipality	Melipilla (Map position 23, Zone peri-urban)	Salmonella enterica	enterica	Newport	NM	40000 mL	Ultrafiltration method was performed after collection​	NM	Enrichment in lactose broth and subculturing on Salmonella-Shigella agar, MacConkey agar, and XLD agar	Serotyping using the Kauffmann-White scheme	Agar disk diffusion method following CLSI M100-S23 (2013)​, the tested antibiotics included: Critically important antimicrobials (as per WHO classification): Ciprofloxacin, Ceftriaxone, Azithromycin, and Kanamycin. Highly important antimicrobials: Amikacin, Streptomycin, Tetracycline and Sulfamethoxazole-Trimethoprim	97% of the isolates were resistant to streptomycin and The most common MDR profile included resistance to streptomycin, ceftriaxone, enrofloxacin, and sulfamethoxazole-trimethoprim​	NM	[22]
Chile	Municipality	Melipilla (Map position 24, Zone rural)	Salmonella enterica	enterica	Corvallis	NM	40000 mL	Ultrafiltration method was performed after collection​	NM	Enrichment in lactose broth and subculturing on Salmonella-Shigella agar, MacConkey agar, and XLD agar	Serotyping using the Kauffmann-White scheme	Agar disk diffusion method following CLSI M100-S23 (2013)​, the tested antibiotics included: Critically important antimicrobials (as per WHO classification): Ciprofloxacin, Ceftriaxone, Azithromycin, and Kanamycin. Highly important antimicrobials: Amikacin, Streptomycin, Tetracycline and Sulfamethoxazole-Trimethoprim	97% of the isolates were resistant to streptomycin and The most common MDR profile included resistance to streptomycin, ceftriaxone, enrofloxacin, and sulfamethoxazole-trimethoprim​	NM	[22]
Chile	Municipality	Melipilla (Map position 24, Zone rural)	Salmonella enterica	enterica	Typhimurium	NM	40000 mL	Ultrafiltration method was performed after collection​	NM	Enrichment in lactose broth and subculturing on Salmonella-Shigella agar, MacConkey agar, and XLD agar	Serotyping using the Kauffmann-White scheme	Agar disk diffusion method following CLSI M100-S23 (2013)​, the tested antibiotics included: Critically important antimicrobials (as per WHO classification): Ciprofloxacin, Ceftriaxone, Azithromycin, and Kanamycin. Highly important antimicrobials: Amikacin, Streptomycin, Tetracycline and Sulfamethoxazole-Trimethoprim	97% of the isolates were resistant to streptomycin and The most common MDR profile included resistance to streptomycin, ceftriaxone, enrofloxacin, and sulfamethoxazole-trimethoprim​	NM	[22]
Chile	Municipality	Melipilla (Map position 33, Zone rural)	Salmonella enterica	enterica	Enteritidis	NM	40000 mL	Ultrafiltration method was performed after collection​	NM	Enrichment in lactose broth and subculturing on Salmonella-Shigella agar, MacConkey agar, and XLD agar	Serotyping using the Kauffmann-White scheme	Agar disk diffusion method following CLSI M100-S23 (2013)​, the tested antibiotics included: Critically important antimicrobials (as per WHO classification): Ciprofloxacin, Ceftriaxone, Azithromycin, and Kanamycin. Highly important antimicrobials: Amikacin, Streptomycin, Tetracycline and Sulfamethoxazole-Trimethoprim	97% of the isolates were resistant to streptomycin and The most common MDR profile included resistance to streptomycin, ceftriaxone, enrofloxacin, and sulfamethoxazole-trimethoprim​	NM	[22]
Chile	Municipality	Melipilla (Map position 34, Zone rural)	Salmonella enterica	enterica	Typhimurium	NM	40000 mL	Ultrafiltration method was performed after collection​	NM	Enrichment in lactose broth and subculturing on Salmonella-Shigella agar, MacConkey agar, and XLD agar	Serotyping using the Kauffmann-White scheme	Agar disk diffusion method following CLSI M100-S23 (2013)​, the tested antibiotics included: Critically important antimicrobials (as per WHO classification): Ciprofloxacin, Ceftriaxone, Azithromycin, and Kanamycin. Highly important antimicrobials: Amikacin, Streptomycin, Tetracycline and Sulfamethoxazole-Trimethoprim	97% of the isolates were resistant to streptomycin and The most common MDR profile included resistance to streptomycin, ceftriaxone, enrofloxacin, and sulfamethoxazole-trimethoprim​	NM	[22]
Chile	Municipality	Paine (Map position 36, Zone rural)	Salmonella enterica	enterica	Brandenburg	NM	40000 mL	Ultrafiltration method was performed after collection​	NM	Enrichment in lactose broth and subculturing on Salmonella-Shigella agar, MacConkey agar, and XLD agar	Serotyping using the Kauffmann-White scheme	Agar disk diffusion method following CLSI M100-S23 (2013)​, the tested antibiotics included: Critically important antimicrobials (as per WHO classification): Ciprofloxacin, Ceftriaxone, Azithromycin, and Kanamycin. Highly important antimicrobials: Amikacin, Streptomycin, Tetracycline and Sulfamethoxazole-Trimethoprim	97% of the isolates were resistant to streptomycin and The most common MDR profile included resistance to streptomycin, ceftriaxone, enrofloxacin, and sulfamethoxazole-trimethoprim​	NM	[22]
Chile	Municipality	Paine (Map position 37, Zone rural)	Salmonella enterica	enterica	Typhimurium	NM	40000 mL	Ultrafiltration method was performed after collection​	NM	Enrichment in lactose broth and subculturing on Salmonella-Shigella agar, MacConkey agar, and XLD agar	Serotyping using the Kauffmann-White scheme	Agar disk diffusion method following CLSI M100-S23 (2013)​, the tested antibiotics included: Critically important antimicrobials (as per WHO classification): Ciprofloxacin, Ceftriaxone, Azithromycin, and Kanamycin. Highly important antimicrobials: Amikacin, Streptomycin, Tetracycline and Sulfamethoxazole-Trimethoprim	97% of the isolates were resistant to streptomycin and The most common MDR profile included resistance to streptomycin, ceftriaxone, enrofloxacin, and sulfamethoxazole-trimethoprim​	NM	[22]
Chile	Municipality	Paine (Map position 38, Zone rural)	Salmonella enterica	enterica	Santiago	NM	40000 mL	Ultrafiltration method was performed after collection​	NM	Enrichment in lactose broth and subculturing on Salmonella-Shigella agar, MacConkey agar, and XLD agar	Serotyping using the Kauffmann-White scheme	Agar disk diffusion method following CLSI M100-S23 (2013)​, the tested antibiotics included: Critically important antimicrobials (as per WHO classification): Ciprofloxacin, Ceftriaxone, Azithromycin, and Kanamycin. Highly important antimicrobials: Amikacin, Streptomycin, Tetracycline and Sulfamethoxazole-Trimethoprim	97% of the isolates were resistant to streptomycin and The most common MDR profile included resistance to streptomycin, ceftriaxone, enrofloxacin, and sulfamethoxazole-trimethoprim​	NM	[22]
Chile	Municipality	Paine (Map position 39, Zone rural)	Salmonella enterica	enterica	Santiago	NM	40000 mL	Ultrafiltration method was performed after collection​	NM	Enrichment in lactose broth and subculturing on Salmonella-Shigella agar, MacConkey agar, and XLD agar	Serotyping using the Kauffmann-White scheme	Agar disk diffusion method following CLSI M100-S23 (2013)​, the tested antibiotics included: Critically important antimicrobials (as per WHO classification): Ciprofloxacin, Ceftriaxone, Azithromycin, and Kanamycin. Highly important antimicrobials: Amikacin, Streptomycin, Tetracycline and Sulfamethoxazole-Trimethoprim	97% of the isolates were resistant to streptomycin and The most common MDR profile included resistance to streptomycin, ceftriaxone, enrofloxacin, and sulfamethoxazole-trimethoprim​	NM	[22]
Chile	Municipality	Paine (Map position 39, Zone rural)	Salmonella sp. Group C4			NM	40000 mL	Ultrafiltration method was performed after collection​	NM	Enrichment in lactose broth and subculturing on Salmonella-Shigella agar, MacConkey agar, and XLD agar	Serotyping using the Kauffmann-White scheme	Agar disk diffusion method following CLSI M100-S23 (2013)​, the tested antibiotics included: Critically important antimicrobials (as per WHO classification): Ciprofloxacin, Ceftriaxone, Azithromycin, and Kanamycin. Highly important antimicrobials: Amikacin, Streptomycin, Tetracycline and Sulfamethoxazole-Trimethoprim	97% of the isolates were resistant to streptomycin and The most common MDR profile included resistance to streptomycin, ceftriaxone, enrofloxacin, and sulfamethoxazole-trimethoprim​	NM	[22]
Chile	Municipality	Peñaflor (Map position 18, Zone peri-urban)	Salmonella enterica	enterica	Infantis	NM	40000 mL	Ultrafiltration method was performed after collection​	NM	Enrichment in lactose broth and subculturing on Salmonella-Shigella agar, MacConkey agar, and XLD agar	Serotyping using the Kauffmann-White scheme	Agar disk diffusion method following CLSI M100-S23 (2013)​, the tested antibiotics included: Critically important antimicrobials (as per WHO classification): Ciprofloxacin, Ceftriaxone, Azithromycin, and Kanamycin. Highly important antimicrobials: Amikacin, Streptomycin, Tetracycline and Sulfamethoxazole-Trimethoprim	97% of the isolates were resistant to streptomycin and The most common MDR profile included resistance to streptomycin, ceftriaxone, enrofloxacin, and sulfamethoxazole-trimethoprim​	NM	[22]
Chile	Municipality	Peñaflor (Map position 18, Zone peri-urban)	Salmonella enterica	enterica	Panama	NM	40000 mL	Ultrafiltration method was performed after collection​	NM	Enrichment in lactose broth and subculturing on Salmonella-Shigella agar, MacConkey agar, and XLD agar	Serotyping using the Kauffmann-White scheme	Agar disk diffusion method following CLSI M100-S23 (2013)​, the tested antibiotics included: Critically important antimicrobials (as per WHO classification): Ciprofloxacin, Ceftriaxone, Azithromycin, and Kanamycin. Highly important antimicrobials: Amikacin, Streptomycin, Tetracycline and Sulfamethoxazole-Trimethoprim	97% of the isolates were resistant to streptomycin and The most common MDR profile included resistance to streptomycin, ceftriaxone, enrofloxacin, and sulfamethoxazole-trimethoprim​	NM	[22]
Chile	Municipality	Talagante (Map position 21, Zone rural)	Salmonella enterica	enterica	Brandenburg	NM	40000 mL	Ultrafiltration method was performed after collection​	NM	Enrichment in lactose broth and subculturing on Salmonella-Shigella agar, MacConkey agar, and XLD agar	Serotyping using the Kauffmann-White scheme	Agar disk diffusion method following CLSI M100-S23 (2013)​, the tested antibiotics included: Critically important antimicrobials (as per WHO classification): Ciprofloxacin, Ceftriaxone, Azithromycin, and Kanamycin. Highly important antimicrobials: Amikacin, Streptomycin, Tetracycline and Sulfamethoxazole-Trimethoprim	97% of the isolates were resistant to streptomycin and The most common MDR profile included resistance to streptomycin, ceftriaxone, enrofloxacin, and sulfamethoxazole-trimethoprim​	NM	[22]
Chile	Municipality	Talagante (Map position 21, Zone rural)	Salmonella enterica	enterica	Senftenberg	NM	40000 mL	Ultrafiltration method was performed after collection​	NM	Enrichment in lactose broth and subculturing on Salmonella-Shigella agar, MacConkey agar, and XLD agar	Serotyping using the Kauffmann-White scheme	Agar disk diffusion method following CLSI M100-S23 (2013)​, the tested antibiotics included: Critically important antimicrobials (as per WHO classification): Ciprofloxacin, Ceftriaxone, Azithromycin, and Kanamycin. Highly important antimicrobials: Amikacin, Streptomycin, Tetracycline and Sulfamethoxazole-Trimethoprim	97% of the isolates were resistant to streptomycin and The most common MDR profile included resistance to streptomycin, ceftriaxone, enrofloxacin, and sulfamethoxazole-trimethoprim​	NM	[22]
Chile	Municipality	Talagante (Map position 25, Zone peri-urban)	Salmonella enterica	enterica	Give	NM	40000 mL	Ultrafiltration method was performed after collection​	NM	Enrichment in lactose broth and subculturing on Salmonella-Shigella agar, MacConkey agar, and XLD agar	Serotyping using the Kauffmann-White scheme	Agar disk diffusion method following CLSI M100-S23 (2013)​, the tested antibiotics included: Critically important antimicrobials (as per WHO classification): Ciprofloxacin, Ceftriaxone, Azithromycin, and Kanamycin. Highly important antimicrobials: Amikacin, Streptomycin, Tetracycline and Sulfamethoxazole-Trimethoprim	97% of the isolates were resistant to streptomycin and The most common MDR profile included resistance to streptomycin, ceftriaxone, enrofloxacin, and sulfamethoxazole-trimethoprim​	NM	[22]
Chile	Municipality	Talagante (Map position 25, Zone peri-urban)	Salmonella enterica	enterica	Typhimurium	NM	40000 mL	Ultrafiltration method was performed after collection​	NM	Enrichment in lactose broth and subculturing on Salmonella-Shigella agar, MacConkey agar, and XLD agar	Serotyping using the Kauffmann-White scheme	Agar disk diffusion method following CLSI M100-S23 (2013)​, the tested antibiotics included: Critically important antimicrobials (as per WHO classification): Ciprofloxacin, Ceftriaxone, Azithromycin, and Kanamycin. Highly important antimicrobials: Amikacin, Streptomycin, Tetracycline and Sulfamethoxazole-Trimethoprim	97% of the isolates were resistant to streptomycin and The most common MDR profile included resistance to streptomycin, ceftriaxone, enrofloxacin, and sulfamethoxazole-trimethoprim​	NM	[22]
Chile	Municipality	Talagante (Map position 25, Zone peri-urban)	Salmonella sp. Group C1			NM	40000 mL	Ultrafiltration method was performed after collection​	NM	Enrichment in lactose broth and subculturing on Salmonella-Shigella agar, MacConkey agar, and XLD agar	Serotyping using the Kauffmann-White scheme	Agar disk diffusion method following CLSI M100-S23 (2013)​, the tested antibiotics included: Critically important antimicrobials (as per WHO classification): Ciprofloxacin, Ceftriaxone, Azithromycin, and Kanamycin. Highly important antimicrobials: Amikacin, Streptomycin, Tetracycline and Sulfamethoxazole-Trimethoprim	97% of the isolates were resistant to streptomycin and The most common MDR profile included resistance to streptomycin, ceftriaxone, enrofloxacin, and sulfamethoxazole-trimethoprim​	NM	[22]
Chile	Municipality	Talagante (Map position 27, Zone rural)	Salmonella enterica	enterica	Enteritidis	NM	40000 mL	Ultrafiltration method was performed after collection​	NM	Enrichment in lactose broth and subculturing on Salmonella-Shigella agar, MacConkey agar, and XLD agar	Serotyping using the Kauffmann-White scheme	Agar disk diffusion method following CLSI M100-S23 (2013)​, the tested antibiotics included: Critically important antimicrobials (as per WHO classification): Ciprofloxacin, Ceftriaxone, Azithromycin, and Kanamycin. Highly important antimicrobials: Amikacin, Streptomycin, Tetracycline and Sulfamethoxazole-Trimethoprim	97% of the isolates were resistant to streptomycin and The most common MDR profile included resistance to streptomycin, ceftriaxone, enrofloxacin, and sulfamethoxazole-trimethoprim​	NM	[22]
Chile	Municipality	Talagante (Map position 27, Zone rural)	Salmonella enterica	enterica	Livingstone	NM	40000 mL	Ultrafiltration method was performed after collection​	NM	Enrichment in lactose broth and subculturing on Salmonella-Shigella agar, MacConkey agar, and XLD agar	Serotyping using the Kauffmann-White scheme	Agar disk diffusion method following CLSI M100-S23 (2013)​, the tested antibiotics included: Critically important antimicrobials (as per WHO classification): Ciprofloxacin, Ceftriaxone, Azithromycin, and Kanamycin. Highly important antimicrobials: Amikacin, Streptomycin, Tetracycline and Sulfamethoxazole-Trimethoprim	97% of the isolates were resistant to streptomycin and The most common MDR profile included resistance to streptomycin, ceftriaxone, enrofloxacin, and sulfamethoxazole-trimethoprim​	NM	[22]
Chile	River	Claro	Salmonella spp.			10/30	2000 mL	Water was filtered through a many-fold layer (five) of sterile gauze	Suspicious Salmonella colonies were transferred to trypticase soy agar (TSA), triple sugar iron (TSI) agar, lysine iron agar (LIA), and sulfide indole motility (SIM) agar​	Enrichment was done using Rappaport-Vassiliadis broth and Tetrathionate broth and plating onto Hektoen enteric agar and MacConkey agar​	Biotyped according to Le Minor and Popoff and serotyped using O and H antisera agglutination tests​	Disk diffusion method was performed using ampicillin, tetracycline, gentamicin, chloramphenicol, florfenicol, ciprofloxacin, nitrofurantoin, and nalidixic acid	S. Panamá (Sw10) fue resistente a la ampicilina, Panamá (Sw11a) fue resistente a la tetraciclina y la oxitetraciclina. Madelia (Sw15) fue resistente a ampicilina, nitrofurantoína, oxitetraciclina y tetraciclina.	12/2019-03/2020	[23]
Chile	River	Claro	Salmonella spp.			16/90	2000 mL	Water was filtered through a many-fold layer (five) of sterile gauze	Suspicious Salmonella colonies were transferred to trypticase soy agar (TSA), triple sugar iron (TSI) agar, lysine iron agar (LIA), and sulfide indole motility (SIM) agar​	Enrichment was done using Rappaport-Vassiliadis broth and Tetrathionate broth and plating onto Hektoen enteric agar and MacConkey agar​	Biotyped according to Le Minor and Popoff and serotyped using O and H antisera agglutination tests​	Disk diffusion method was performed using ampicillin, tetracycline, gentamicin, chloramphenicol, florfenicol, ciprofloxacin, nitrofurantoin, and nalidixic acid	S. Panamá (Sw10) fue resistente a la ampicilina, Panamá (Sw11a) fue resistente a la tetraciclina y la oxitetraciclina. Madelia (Sw15) fue resistente a ampicilina, nitrofurantoína, oxitetraciclina y tetraciclina.	03/2019-06/2019	[23]
Chile	River	Claro	Salmonella spp.			38/90	2000 mL	Water was filtered through a many-fold layer (five) of sterile gauze	Suspicious Salmonella colonies were transferred to trypticase soy agar (TSA), triple sugar iron (TSI) agar, lysine iron agar (LIA), and sulfide indole motility (SIM) agar​	Enrichment was done using Rappaport-Vassiliadis broth and Tetrathionate broth and plating onto Hektoen enteric agar and MacConkey agar​	Biotyped according to Le Minor and Popoff and serotyped using O and H antisera agglutination tests​	Disk diffusion method was performed using ampicillin, tetracycline, gentamicin, chloramphenicol, florfenicol, ciprofloxacin, nitrofurantoin, and nalidixic acid	S. Panamá (Sw10) fue resistente a la ampicilina, Panamá (Sw11a) fue resistente a la tetraciclina y la oxitetraciclina. Madelia (Sw15) fue resistente a ampicilina, nitrofurantoína, oxitetraciclina y tetraciclina.	09/2019-12/2019	[23]
Chile	River	Claro	Salmonella spp.			5/60	2000 mL	Water was filtered through a many-fold layer (five) of sterile gauze	Suspicious Salmonella colonies were transferred to trypticase soy agar (TSA), triple sugar iron (TSI) agar, lysine iron agar (LIA), and sulfide indole motility (SIM) agar​	Enrichment was done using Rappaport-Vassiliadis broth and Tetrathionate broth and plating onto Hektoen enteric agar and MacConkey agar​	Biotyped according to Le Minor and Popoff and serotyped using O and H antisera agglutination tests​	Disk diffusion method was performed using ampicillin, tetracycline, gentamicin, chloramphenicol, florfenicol, ciprofloxacin, nitrofurantoin, and nalidixic acid	S. Panamá (Sw10) fue resistente a la ampicilina, Panamá (Sw11a) fue resistente a la tetraciclina y la oxitetraciclina. Madelia (Sw15) fue resistente a ampicilina, nitrofurantoína, oxitetraciclina y tetraciclina.	07/2019-09/2019	[23]
Chile	River	Lontue	Salmonella spp.			2/30	2000 mL	Water was filtered through a many-fold layer (five) of sterile gauze	Suspicious Salmonella colonies were transferred to trypticase soy agar (TSA), triple sugar iron (TSI) agar, lysine iron agar (LIA), and sulfide indole motility (SIM) agar​	Enrichment was done using Rappaport-Vassiliadis broth and Tetrathionate broth and plating onto Hektoen enteric agar and MacConkey agar​	Biotyped according to Le Minor and Popoff and serotyped using O and H antisera agglutination tests​	Disk diffusion method was performed using ampicillin, tetracycline, gentamicin, chloramphenicol, florfenicol, ciprofloxacin, nitrofurantoin, and nalidixic acid	S. Panamá (Sw10) fue resistente a la ampicilina, Panamá (Sw11a) fue resistente a la tetraciclina y la oxitetraciclina. Madelia (Sw15) fue resistente a ampicilina, nitrofurantoína, oxitetraciclina y tetraciclina.	03/2019-06/2019	[23]
Chile	River	Lontue	Salmonella spp.			27/45	2000 mL	Water was filtered through a many-fold layer (five) of sterile gauze	Suspicious Salmonella colonies were transferred to trypticase soy agar (TSA), triple sugar iron (TSI) agar, lysine iron agar (LIA), and sulfide indole motility (SIM) agar​	Enrichment was done using Rappaport-Vassiliadis broth and Tetrathionate broth and plating onto Hektoen enteric agar and MacConkey agar​	Biotyped according to Le Minor and Popoff and serotyped using O and H antisera agglutination tests​	Disk diffusion method was performed using ampicillin, tetracycline, gentamicin, chloramphenicol, florfenicol, ciprofloxacin, nitrofurantoin, and nalidixic acid	S. Panamá (Sw10) fue resistente a la ampicilina, Panamá (Sw11a) fue resistente a la tetraciclina y la oxitetraciclina. Madelia (Sw15) fue resistente a ampicilina, nitrofurantoína, oxitetraciclina y tetraciclina.	12/2019-03/2020	[23]
Chile	River	Lontue	Salmonella spp.			4/45	2000 mL	Water was filtered through a many-fold layer (five) of sterile gauze	Suspicious Salmonella colonies were transferred to trypticase soy agar (TSA), triple sugar iron (TSI) agar, lysine iron agar (LIA), and sulfide indole motility (SIM) agar​	Enrichment was done using Rappaport-Vassiliadis broth and Tetrathionate broth and plating onto Hektoen enteric agar and MacConkey agar​	Biotyped according to Le Minor and Popoff and serotyped using O and H antisera agglutination tests​	Disk diffusion method was performed using ampicillin, tetracycline, gentamicin, chloramphenicol, florfenicol, ciprofloxacin, nitrofurantoin, and nalidixic acid	S. Panamá (Sw10) fue resistente a la ampicilina, Panamá (Sw11a) fue resistente a la tetraciclina y la oxitetraciclina. Madelia (Sw15) fue resistente a ampicilina, nitrofurantoína, oxitetraciclina y tetraciclina.	07/2019-09/2019	[23]
Chile	River	Lontue	Salmonella spp.			8/15	2000 mL	Water was filtered through a many-fold layer (five) of sterile gauze	Suspicious Salmonella colonies were transferred to trypticase soy agar (TSA), triple sugar iron (TSI) agar, lysine iron agar (LIA), and sulfide indole motility (SIM) agar​	Enrichment was done using Rappaport-Vassiliadis broth and Tetrathionate broth and plating onto Hektoen enteric agar and MacConkey agar​	Biotyped according to Le Minor and Popoff and serotyped using O and H antisera agglutination tests​	Disk diffusion method was performed using ampicillin, tetracycline, gentamicin, chloramphenicol, florfenicol, ciprofloxacin, nitrofurantoin, and nalidixic acid	S. Panamá (Sw10) fue resistente a la ampicilina, Panamá (Sw11a) fue resistente a la tetraciclina y la oxitetraciclina. Madelia (Sw15) fue resistente a ampicilina, nitrofurantoína, oxitetraciclina y tetraciclina.	09/2019-12/2019	[23]
Chile	River	Maipo	Salmonella spp.			21/54	2000 mL	Water was filtered through a many-fold layer (five) of sterile gauze	Suspicious Salmonella colonies were transferred to trypticase soy agar (TSA), triple sugar iron (TSI) agar, lysine iron agar (LIA), and sulfide indole motility (SIM) agar​	Enrichment was done using Rappaport-Vassiliadis broth and Tetrathionate broth and plating onto Hektoen enteric agar and MacConkey agar​	Biotyped according to Le Minor and Popoff and serotyped using O and H antisera agglutination tests​	Disk diffusion method was performed using ampicillin, tetracycline, gentamicin, chloramphenicol, florfenicol, ciprofloxacin, nitrofurantoin, and nalidixic acid	S. Panamá (Sw10) fue resistente a la ampicilina, Panamá (Sw11a) fue resistente a la tetraciclina y la oxitetraciclina. Madelia (Sw15) fue resistente a ampicilina, nitrofurantoína, oxitetraciclina y tetraciclina.	09/2019-12/2019	[23]
Chile	River	Maipo	Salmonella spp.			25/90	2000 mL	Water was filtered through a many-fold layer (five) of sterile gauze	Suspicious Salmonella colonies were transferred to trypticase soy agar (TSA), triple sugar iron (TSI) agar, lysine iron agar (LIA), and sulfide indole motility (SIM) agar​	Enrichment was done using Rappaport-Vassiliadis broth and Tetrathionate broth and plating onto Hektoen enteric agar and MacConkey agar​	Biotyped according to Le Minor and Popoff and serotyped using O and H antisera agglutination tests​	Disk diffusion method was performed using ampicillin, tetracycline, gentamicin, chloramphenicol, florfenicol, ciprofloxacin, nitrofurantoin, and nalidixic acid	S. Panamá (Sw10) fue resistente a la ampicilina, Panamá (Sw11a) fue resistente a la tetraciclina y la oxitetraciclina. Madelia (Sw15) fue resistente a ampicilina, nitrofurantoína, oxitetraciclina y tetraciclina.	03/2019-06/2019	[23]
Chile	River	Maipo	Salmonella spp.			7/36	2000 mL	Water was filtered through a many-fold layer (five) of sterile gauze	Suspicious Salmonella colonies were transferred to trypticase soy agar (TSA), triple sugar iron (TSI) agar, lysine iron agar (LIA), and sulfide indole motility (SIM) agar​	Enrichment was done using Rappaport-Vassiliadis broth and Tetrathionate broth and plating onto Hektoen enteric agar and MacConkey agar​	Biotyped according to Le Minor and Popoff and serotyped using O and H antisera agglutination tests​	Disk diffusion method was performed using ampicillin, tetracycline, gentamicin, chloramphenicol, florfenicol, ciprofloxacin, nitrofurantoin, and nalidixic acid	S. Panamá (Sw10) fue resistente a la ampicilina, Panamá (Sw11a) fue resistente a la tetraciclina y la oxitetraciclina. Madelia (Sw15) fue resistente a ampicilina, nitrofurantoína, oxitetraciclina y tetraciclina.	12/2019-03/2020	[23]
Chile	River	Maipo	Salmonella spp.			9/60	2000 mL	Water was filtered through a many-fold layer (five) of sterile gauze	Suspicious Salmonella colonies were transferred to trypticase soy agar (TSA), triple sugar iron (TSI) agar, lysine iron agar (LIA), and sulfide indole motility (SIM) agar​	Enrichment was done using Rappaport-Vassiliadis broth and Tetrathionate broth and plating onto Hektoen enteric agar and MacConkey agar​	Biotyped according to Le Minor and Popoff and serotyped using O and H antisera agglutination tests​	Disk diffusion method was performed using ampicillin, tetracycline, gentamicin, chloramphenicol, florfenicol, ciprofloxacin, nitrofurantoin, and nalidixic acid	S. Panamá (Sw10) fue resistente a la ampicilina, Panamá (Sw11a) fue resistente a la tetraciclina y la oxitetraciclina. Madelia (Sw15) fue resistente a ampicilina, nitrofurantoína, oxitetraciclina y tetraciclina.	07/2019-09/2019	[23]
Chile	River	Mapocho	Salmonella enterica	enterica	Panama	1	NM	NM	NM	Enrichment in Selenite-F broth and cultured on MacConkey agar and Mueller-Hinton agar	Identified using standard biochemical methods and serotyping was performed using O and H antisera​	Disk diffusion method was used for antimicrobial susceptibility testing​, 16 antibiotics were tested, including: Ampicillin, amikacin, chloramphenicol, cephalothin, gentamicin, kanamycin, streptomycin, sulfonamides, tetracycline, trimethoprim, nalidixic acid, and nitrofurantoin	By 1982, all isolates from water carried resistance to sulfonamides, tetracycline, and nitrofurans.	1982	[24]
Chile	River	Mapocho	Salmonella enterica	enterica	Panama	2	NM	NM	NM	Enrichment in Selenite-F broth and cultured on MacConkey agar and Mueller-Hinton agar	Identified using standard biochemical methods and serotyping was performed using O and H antisera​	Disk diffusion method was used for antimicrobial susceptibility testing​, 16 antibiotics were tested, including: Ampicillin, amikacin, chloramphenicol, cephalothin, gentamicin, kanamycin, streptomycin, sulfonamides, tetracycline, trimethoprim, nalidixic acid, and nitrofurantoin	The first Salmonella Panama strains isolated from the Mapocho River (Santiago) in 1975 were susceptible to all antibiotics.	1975	[24]
Chile	River	Mapocho	Salmonella enterica	enterica	Panama	8	NM	NM	NM	Enrichment in Selenite-F broth and cultured on MacConkey agar and Mueller-Hinton agar	Identified using standard biochemical methods and serotyping was performed using O and H antisera​	Disk diffusion method was used for antimicrobial susceptibility testing​, 16 antibiotics were tested, including: Ampicillin, amikacin, chloramphenicol, cephalothin, gentamicin, kanamycin, streptomycin, sulfonamides, tetracycline, trimethoprim, nalidixic acid, and nitrofurantoin	In 1977, the first multidrug-resistant (MDR) isolates appeared in river water.	1977	[24]
Chile	River	Mapocho	Salmonella enterica	enterica	Typhi	4/45	NM	Filtered using modified Moore Swabs	NM	Selenite-F broth for enrichment, incubated at 41°C and subcultured onto Salmonella-Shigella agar, Bismuth-Sulfite agar, and Deoxycholate-Citrate agar​	Presumptive Salmonella colonies were confirmed using Triple Sugar Iron (TSI) agar slants and identified by standard biochemical methods​	NM	NM	01/1983-03/1983	[21]
Chile	River	Mapocho	Salmonella spp.			12/60	2000 mL	Water was filtered through a many-fold layer (five) of sterile gauze	Suspicious Salmonella colonies were transferred to trypticase soy agar (TSA), triple sugar iron (TSI) agar, lysine iron agar (LIA), and sulfide indole motility (SIM) agar​	Enrichment was done using Rappaport-Vassiliadis broth and Tetrathionate broth and plating onto Hektoen enteric agar and MacConkey agar​	Biotyped according to Le Minor and Popoff and serotyped using O and H antisera agglutination tests​	Disk diffusion method was performed using ampicillin, tetracycline, gentamicin, chloramphenicol, florfenicol, ciprofloxacin, nitrofurantoin, and nalidixic acid	S. Panamá (Sw10) fue resistente a la ampicilina, Panamá (Sw11a) fue resistente a la tetraciclina y la oxitetraciclina. Madelia (Sw15) fue resistente a ampicilina, nitrofurantoína, oxitetraciclina y tetraciclina.	07/2019-09/2019	[23]
Chile	River	Mapocho	Salmonella spp.			24/90	2000 mL	Water was filtered through a many-fold layer (five) of sterile gauze	Suspicious Salmonella colonies were transferred to trypticase soy agar (TSA), triple sugar iron (TSI) agar, lysine iron agar (LIA), and sulfide indole motility (SIM) agar​	Enrichment was done using Rappaport-Vassiliadis broth and Tetrathionate broth and plating onto Hektoen enteric agar and MacConkey agar​	Biotyped according to Le Minor and Popoff and serotyped using O and H antisera agglutination tests​	Disk diffusion method was performed using ampicillin, tetracycline, gentamicin, chloramphenicol, florfenicol, ciprofloxacin, nitrofurantoin, and nalidixic acid	S. Panamá (Sw10) fue resistente a la ampicilina, Panamá (Sw11a) fue resistente a la tetraciclina y la oxitetraciclina. Madelia (Sw15) fue resistente a ampicilina, nitrofurantoína, oxitetraciclina y tetraciclina.	09/2019-12/2019	[23]
Chile	River	Mapocho	Salmonella spp.			27/60	2000 mL	Water was filtered through a many-fold layer (five) of sterile gauze	Suspicious Salmonella colonies were transferred to trypticase soy agar (TSA), triple sugar iron (TSI) agar, lysine iron agar (LIA), and sulfide indole motility (SIM) agar​	Enrichment was done using Rappaport-Vassiliadis broth and Tetrathionate broth and plating onto Hektoen enteric agar and MacConkey agar​	Biotyped according to Le Minor and Popoff and serotyped using O and H antisera agglutination tests​	Disk diffusion method was performed using ampicillin, tetracycline, gentamicin, chloramphenicol, florfenicol, ciprofloxacin, nitrofurantoin, and nalidixic acid	S. Panamá (Sw10) fue resistente a la ampicilina, Panamá (Sw11a) fue resistente a la tetraciclina y la oxitetraciclina. Madelia (Sw15) fue resistente a ampicilina, nitrofurantoína, oxitetraciclina y tetraciclina.	12/2019-03/2020	[23]
Chile	River	Mapocho	Salmonella spp.			32/90	2000 mL	Water was filtered through a many-fold layer (five) of sterile gauze	Suspicious Salmonella colonies were transferred to trypticase soy agar (TSA), triple sugar iron (TSI) agar, lysine iron agar (LIA), and sulfide indole motility (SIM) agar​	Enrichment was done using Rappaport-Vassiliadis broth and Tetrathionate broth and plating onto Hektoen enteric agar and MacConkey agar​	Biotyped according to Le Minor and Popoff and serotyped using O and H antisera agglutination tests​	Disk diffusion method was performed using ampicillin, tetracycline, gentamicin, chloramphenicol, florfenicol, ciprofloxacin, nitrofurantoin, and nalidixic acid	S. Panamá (Sw10) fue resistente a la ampicilina, Panamá (Sw11a) fue resistente a la tetraciclina y la oxitetraciclina. Madelia (Sw15) fue resistente a ampicilina, nitrofurantoína, oxitetraciclina y tetraciclina.	03/2019-06/2019	[23]
Chile	River	Mataquito	Salmonella spp.			15/42	2000 mL	Water was filtered through a many-fold layer (five) of sterile gauze	Suspicious Salmonella colonies were transferred to trypticase soy agar (TSA), triple sugar iron (TSI) agar, lysine iron agar (LIA), and sulfide indole motility (SIM) agar​	Enrichment was done using Rappaport-Vassiliadis broth and Tetrathionate broth and plating onto Hektoen enteric agar and MacConkey agar​	Biotyped according to Le Minor and Popoff and serotyped using O and H antisera agglutination tests​	Disk diffusion method was performed using ampicillin, tetracycline, gentamicin, chloramphenicol, florfenicol, ciprofloxacin, nitrofurantoin, and nalidixic acid	S. Panamá (Sw10) fue resistente a la ampicilina, Panamá (Sw11a) fue resistente a la tetraciclina y la oxitetraciclina. Madelia (Sw15) fue resistente a ampicilina, nitrofurantoína, oxitetraciclina y tetraciclina.	12/2019-03-2020	[23]
Chile	River	Mataquito	Salmonella spp.			6/14	2000 mL	Water was filtered through a many-fold layer (five) of sterile gauze	Suspicious Salmonella colonies were transferred to trypticase soy agar (TSA), triple sugar iron (TSI) agar, lysine iron agar (LIA), and sulfide indole motility (SIM) agar​	Enrichment was done using Rappaport-Vassiliadis broth and Tetrathionate broth and plating onto Hektoen enteric agar and MacConkey agar​	Biotyped according to Le Minor and Popoff and serotyped using O and H antisera agglutination tests​	Disk diffusion method was performed using ampicillin, tetracycline, gentamicin, chloramphenicol, florfenicol, ciprofloxacin, nitrofurantoin, and nalidixic acid	S. Panamá (Sw10) fue resistente a la ampicilina, Panamá (Sw11a) fue resistente a la tetraciclina y la oxitetraciclina. Madelia (Sw15) fue resistente a ampicilina, nitrofurantoína, oxitetraciclina y tetraciclina.	09/2019-12/2019	[23]
Chile	River	Mataquito	Salmonella spp.			6/28	2000 mL	Water was filtered through a many-fold layer (five) of sterile gauze	Suspicious Salmonella colonies were transferred to trypticase soy agar (TSA), triple sugar iron (TSI) agar, lysine iron agar (LIA), and sulfide indole motility (SIM) agar​	Enrichment was done using Rappaport-Vassiliadis broth and Tetrathionate broth and plating onto Hektoen enteric agar and MacConkey agar​	Biotyped according to Le Minor and Popoff and serotyped using O and H antisera agglutination tests​	Disk diffusion method was performed using ampicillin, tetracycline, gentamicin, chloramphenicol, florfenicol, ciprofloxacin, nitrofurantoin, and nalidixic acid	S. Panamá (Sw10) fue resistente a la ampicilina, Panamá (Sw11a) fue resistente a la tetraciclina y la oxitetraciclina. Madelia (Sw15) fue resistente a ampicilina, nitrofurantoína, oxitetraciclina y tetraciclina.	03/2019-06/2019	[23]
Chile	River	Mataquito	Salmonella spp.			9/42	2000 mL	Water was filtered through a many-fold layer (five) of sterile gauze	Suspicious Salmonella colonies were transferred to trypticase soy agar (TSA), triple sugar iron (TSI) agar, lysine iron agar (LIA), and sulfide indole motility (SIM) agar​	Enrichment was done using Rappaport-Vassiliadis broth and Tetrathionate broth and plating onto Hektoen enteric agar and MacConkey agar​	Biotyped according to Le Minor and Popoff and serotyped using O and H antisera agglutination tests​	Disk diffusion method was performed using ampicillin, tetracycline, gentamicin, chloramphenicol, florfenicol, ciprofloxacin, nitrofurantoin, and nalidixic acid	S. Panamá (Sw10) fue resistente a la ampicilina, Panamá (Sw11a) fue resistente a la tetraciclina y la oxitetraciclina. Madelia (Sw15) fue resistente a ampicilina, nitrofurantoína, oxitetraciclina y tetraciclina.	07/2019-09/2019	[23]
Chile	River	Ubicado en Santiago	Salmonella enterica	enterica	Agona	NM	NM	NM	NM	Salmonella was isolated using an unspecified enrichment and selective media method	Serotyping was performed using O and H antisera (Difco)​	NM	NM	NM	[25]
Chile	River	Ubicado en Santiago	Salmonella enterica	enterica	Anatum	NM	NM	NM	NM	Salmonella was isolated using an unspecified enrichment and selective media method	Serotyping was performed using O and H antisera (Difco)​	NM	NM	NM	[25]
Chile	River	Ubicado en Santiago	Salmonella enterica	enterica	Bareilly	NM	NM	NM	NM	Salmonella was isolated using an unspecified enrichment and selective media method	Serotyping was performed using O and H antisera (Difco)​	NM	NM	NM	[25]
Chile	River	Ubicado en Santiago	Salmonella enterica	enterica	Bredeney	NM	NM	NM	NM	Salmonella was isolated using an unspecified enrichment and selective media method	Serotyping was performed using O and H antisera (Difco)​	NM	NM	NM	[25]
Chile	River	Ubicado en Santiago	Salmonella enterica	enterica	Derby	NM	NM	NM	NM	Salmonella was isolated using an unspecified enrichment and selective media method	Serotyping was performed using O and H antisera (Difco)​	NM	NM	NM	[25]
Chile	River	Ubicado en Santiago	Salmonella enterica	enterica	Enteritidis	NM	NM	NM	NM	Salmonella was isolated using an unspecified enrichment and selective media method	Serotyping was performed using O and H antisera (Difco)​	NM	NM	NM	[25]
Chile	River	Ubicado en Santiago	Salmonella enterica	enterica	Infantis	NM	NM	NM	NM	Salmonella was isolated using an unspecified enrichment and selective media method	Serotyping was performed using O and H antisera (Difco)​	NM	NM	NM	[25]
Chile	River	Ubicado en Santiago	Salmonella enterica	enterica	Livingstone	NM	NM	NM	NM	Salmonella was isolated using an unspecified enrichment and selective media method	Serotyping was performed using O and H antisera (Difco)​	NM	NM	NM	[25]
Chile	River	Ubicado en Santiago	Salmonella enterica	enterica	London	NM	NM	NM	NM	Salmonella was isolated using an unspecified enrichment and selective media method	Serotyping was performed using O and H antisera (Difco)​	NM	NM	NM	[25]
Chile	River	Ubicado en Santiago	Salmonella enterica	enterica	Oranieburg	NM	NM	NM	NM	Salmonella was isolated using an unspecified enrichment and selective media method	Serotyping was performed using O and H antisera (Difco)​	NM	NM	NM	[25]
Chile	River	Ubicado en Santiago	Salmonella enterica	enterica	Paratyphi B	NM	NM	NM	NM	Salmonella was isolated using an unspecified enrichment and selective media method	Serotyping was performed using O and H antisera (Difco)​	NM	NM	NM	[25]
Chile	River	Ubicado en Santiago	Salmonella enterica	enterica	Senftenberg	NM	NM	NM	NM	Salmonella was isolated using an unspecified enrichment and selective media method	Serotyping was performed using O and H antisera (Difco)​	NM	NM	NM	[25]
Chile	River	Ubicado en Santiago	Salmonella enterica	enterica	Thompson	NM	NM	NM	NM	Salmonella was isolated using an unspecified enrichment and selective media method	Serotyping was performed using O and H antisera (Difco)​	NM	NM	NM	[25]
Chile	River	Ubicado en Santiago	Salmonella enterica	enterica	Typhimurium	NM	NM	NM	NM	Salmonella was isolated using an unspecified enrichment and selective media method	Serotyping was performed using O and H antisera (Difco)​	NM	NM	NM	[25]
Chile	River	Ubicado en Santiago	Salmonella sp. Group K			NM	NM	NM	NM	Salmonella was isolated using an unspecified enrichment and selective media method	Serotyping was performed using O and H antisera (Difco)​	NM	NM	NM	[25]
Chile	Surface water	Mule and MR	Salmonella enterica	diarizonae	16:z10:e,n,x,z15	2	10000 mL	Filtered using modified Moore Swabs	Salmonella was confirmed through invA PCR	Samples were processed according to the FDA’s Bacteriological Analytical Manual methodology for Salmonella spp.	NM	Whole-genome sequencing was performed for antimicrobial resistance gene detection​	The AMR elements suggest resistance against a broad range of antimicrobial classes, including aminoglycosides, beta-lactams, fosfomycin, macrolides, phenicols, quinolones, sulfonamides, tetracyclines, and trimethoprim	2019-2022	[20]
Chile	Surface water	Mule and MR	Salmonella enterica	diarizonae	18:i:z	2	10000 mL	Filtered using modified Moore Swabs	Salmonella was confirmed through invA PCR	Samples were processed according to the FDA’s Bacteriological Analytical Manual methodology for Salmonella spp.	NM	Whole-genome sequencing was performed for antimicrobial resistance gene detection​	The AMR elements suggest resistance against a broad range of antimicrobial classes, including aminoglycosides, beta-lactams, fosfomycin, macrolides, phenicols, quinolones, sulfonamides, tetracyclines, and trimethoprim	2019-2022	[20]
Chile	Surface water	Mule and MR	Salmonella enterica	diarizonae	18:k:z	5	10000 mL	Filtered using modified Moore Swabs	Salmonella was confirmed through invA PCR	Samples were processed according to the FDA’s Bacteriological Analytical Manual methodology for Salmonella spp.	NM	Whole-genome sequencing was performed for antimicrobial resistance gene detection​	The AMR elements suggest resistance against a broad range of antimicrobial classes, including aminoglycosides, beta-lactams, fosfomycin, macrolides, phenicols, quinolones, sulfonamides, tetracyclines, and trimethoprim	2019-2022	[20]
Chile	Surface water	Mule and MR	Salmonella enterica	diarizonae	18:z10:e,n,x,z15	1	10000 mL	Filtered using modified Moore Swabs	Salmonella was confirmed through invA PCR	Samples were processed according to the FDA’s Bacteriological Analytical Manual methodology for Salmonella spp.	NM	Whole-genome sequencing was performed for antimicrobial resistance gene detection​	The AMR elements suggest resistance against a broad range of antimicrobial classes, including aminoglycosides, beta-lactams, fosfomycin, macrolides, phenicols, quinolones, sulfonamides, tetracyclines, and trimethoprim	2019-2022	[20]
Chile	Surface water	Mule and MR	Salmonella enterica	diarizonae	48:i:z	15	10000 mL	Filtered using modified Moore Swabs	Salmonella was confirmed through invA PCR	Samples were processed according to the FDA’s Bacteriological Analytical Manual methodology for Salmonella spp.	NM	Whole-genome sequencing was performed for antimicrobial resistance gene detection​	The AMR elements suggest resistance against a broad range of antimicrobial classes, including aminoglycosides, beta-lactams, fosfomycin, macrolides, phenicols, quinolones, sulfonamides, tetracyclines, and trimethoprim	2019-2022	[20]
Chile	Surface water	Mule and MR	Salmonella enterica	diarizonae	50:r:z	6	10000 mL	Filtered using modified Moore Swabs	Salmonella was confirmed through invA PCR	Samples were processed according to the FDA’s Bacteriological Analytical Manual methodology for Salmonella spp.	NM	Whole-genome sequencing was performed for antimicrobial resistance gene detection​	The AMR elements suggest resistance against a broad range of antimicrobial classes, including aminoglycosides, beta-lactams, fosfomycin, macrolides, phenicols, quinolones, sulfonamides, tetracyclines, and trimethoprim	2019-2022	[20]
Chile	Surface water	Mule and MR	Salmonella enterica	diarizonae	58:k:z	15	10000 mL	Filtered using modified Moore Swabs	Salmonella was confirmed through invA PCR	Samples were processed according to the FDA’s Bacteriological Analytical Manual methodology for Salmonella spp.	NM	Whole-genome sequencing was performed for antimicrobial resistance gene detection​	The AMR elements suggest resistance against a broad range of antimicrobial classes, including aminoglycosides, beta-lactams, fosfomycin, macrolides, phenicols, quinolones, sulfonamides, tetracyclines, and trimethoprim	2019-2022	[20]
Chile	Surface water	Mule and MR	Salmonella enterica	diarizonae	61:i:z	7	10000 mL	Filtered using modified Moore Swabs	Salmonella was confirmed through invA PCR	Samples were processed according to the FDA’s Bacteriological Analytical Manual methodology for Salmonella spp.	NM	Whole-genome sequencing was performed for antimicrobial resistance gene detection​	The AMR elements suggest resistance against a broad range of antimicrobial classes, including aminoglycosides, beta-lactams, fosfomycin, macrolides, phenicols, quinolones, sulfonamides, tetracyclines, and trimethoprim	2019-2022	[20]
Chile	Surface water	Mule and MR	Salmonella enterica	diarizonae	65:(k):z	13	10000 mL	Filtered using modified Moore Swabs	Salmonella was confirmed through invA PCR	Samples were processed according to the FDA’s Bacteriological Analytical Manual methodology for Salmonella spp.	NM	Whole-genome sequencing was performed for antimicrobial resistance gene detection​	The AMR elements suggest resistance against a broad range of antimicrobial classes, including aminoglycosides, beta-lactams, fosfomycin, macrolides, phenicols, quinolones, sulfonamides, tetracyclines, and trimethoprim	2019-2022	[20]
Chile	Surface water	Mule and MR	Salmonella enterica	enterica	1,4,[5],12:d:-	7	10000 mL	Filtered using modified Moore Swabs	Salmonella was confirmed through invA PCR	Samples were processed according to the FDA’s Bacteriological Analytical Manual methodology for Salmonella spp.	NM	Whole-genome sequencing was performed for antimicrobial resistance gene detection​	The AMR elements suggest resistance against a broad range of antimicrobial classes, including aminoglycosides, beta-lactams, fosfomycin, macrolides, phenicols, quinolones, sulfonamides, tetracyclines, and trimethoprim	2019-2022	[20]
Chile	Surface water	Mule and MR	Salmonella enterica	enterica	1,4,[5],12:i:-	8	10000 mL	Filtered using modified Moore Swabs	Salmonella was confirmed through invA PCR	Samples were processed according to the FDA’s Bacteriological Analytical Manual methodology for Salmonella spp.	NM	Whole-genome sequencing was performed for antimicrobial resistance gene detection​	The AMR elements suggest resistance against a broad range of antimicrobial classes, including aminoglycosides, beta-lactams, fosfomycin, macrolides, phenicols, quinolones, sulfonamides, tetracyclines, and trimethoprim	2019-2022	[20]
Chile	Surface water	Mule and MR	Salmonella enterica	enterica	Adelaide	5	10000 mL	Filtered using modified Moore Swabs	Salmonella was confirmed through invA PCR	Samples were processed according to the FDA’s Bacteriological Analytical Manual methodology for Salmonella spp.	NM	Whole-genome sequencing was performed for antimicrobial resistance gene detection​	The AMR elements suggest resistance against a broad range of antimicrobial classes, including aminoglycosides, beta-lactams, fosfomycin, macrolides, phenicols, quinolones, sulfonamides, tetracyclines, and trimethoprim	2019-2022	[20]
Chile	Surface water	Mule and MR	Salmonella enterica	enterica	Agona	39	10000 mL	Filtered using modified Moore Swabs	Salmonella was confirmed through invA PCR	Samples were processed according to the FDA’s Bacteriological Analytical Manual methodology for Salmonella spp.	NM	Whole-genome sequencing was performed for antimicrobial resistance gene detection​	The AMR elements suggest resistance against a broad range of antimicrobial classes, including aminoglycosides, beta-lactams, fosfomycin, macrolides, phenicols, quinolones, sulfonamides, tetracyclines, and trimethoprim	2019-2022	[20]
Chile	Surface water	Mule and MR	Salmonella enterica	enterica	Albany	1	10000 mL	Filtered using modified Moore Swabs	Salmonella was confirmed through invA PCR	Samples were processed according to the FDA’s Bacteriological Analytical Manual methodology for Salmonella spp.	NM	Whole-genome sequencing was performed for antimicrobial resistance gene detection​	The AMR elements suggest resistance against a broad range of antimicrobial classes, including aminoglycosides, beta-lactams, fosfomycin, macrolides, phenicols, quinolones, sulfonamides, tetracyclines, and trimethoprim	2019-2022	[20]
Chile	Surface water	Mule and MR	Salmonella enterica	enterica	Anatum	8	10000 mL	Filtered using modified Moore Swabs	Salmonella was confirmed through invA PCR	Samples were processed according to the FDA’s Bacteriological Analytical Manual methodology for Salmonella spp.	NM	Whole-genome sequencing was performed for antimicrobial resistance gene detection​	The AMR elements suggest resistance against a broad range of antimicrobial classes, including aminoglycosides, beta-lactams, fosfomycin, macrolides, phenicols, quinolones, sulfonamides, tetracyclines, and trimethoprim	2019-2022	[20]
Chile	Surface water	Mule and MR	Salmonella enterica	enterica	Bovismorbificans	5	10000 mL	Filtered using modified Moore Swabs	Salmonella was confirmed through invA PCR	Samples were processed according to the FDA’s Bacteriological Analytical Manual methodology for Salmonella spp.	NM	Whole-genome sequencing was performed for antimicrobial resistance gene detection​	The AMR elements suggest resistance against a broad range of antimicrobial classes, including aminoglycosides, beta-lactams, fosfomycin, macrolides, phenicols, quinolones, sulfonamides, tetracyclines, and trimethoprim	2019-2022	[20]
Chile	Surface water	Mule and MR	Salmonella enterica	enterica	Braenderup	6	10000 mL	Filtered using modified Moore Swabs	Salmonella was confirmed through invA PCR	Samples were processed according to the FDA’s Bacteriological Analytical Manual methodology for Salmonella spp.	NM	Whole-genome sequencing was performed for antimicrobial resistance gene detection​	The AMR elements suggest resistance against a broad range of antimicrobial classes, including aminoglycosides, beta-lactams, fosfomycin, macrolides, phenicols, quinolones, sulfonamides, tetracyclines, and trimethoprim	2019-2022	[20]
Chile	Surface water	Mule and MR	Salmonella enterica	enterica	Brandenburg	20	10000 mL	Filtered using modified Moore Swabs	Salmonella was confirmed through invA PCR	Samples were processed according to the FDA’s Bacteriological Analytical Manual methodology for Salmonella spp.	NM	Whole-genome sequencing was performed for antimicrobial resistance gene detection​	The AMR elements suggest resistance against a broad range of antimicrobial classes, including aminoglycosides, beta-lactams, fosfomycin, macrolides, phenicols, quinolones, sulfonamides, tetracyclines, and trimethoprim	2019-2022	[20]
Chile	Surface water	Mule and MR	Salmonella enterica	enterica	Cerro	12	10000 mL	Filtered using modified Moore Swabs	Salmonella was confirmed through invA PCR	Samples were processed according to the FDA’s Bacteriological Analytical Manual methodology for Salmonella spp.	NM	Whole-genome sequencing was performed for antimicrobial resistance gene detection​	The AMR elements suggest resistance against a broad range of antimicrobial classes, including aminoglycosides, beta-lactams, fosfomycin, macrolides, phenicols, quinolones, sulfonamides, tetracyclines, and trimethoprim	2019-2022	[20]
Chile	Surface water	Mule and MR	Salmonella enterica	enterica	Corvallis	7	10000 mL	Filtered using modified Moore Swabs	Salmonella was confirmed through invA PCR	Samples were processed according to the FDA’s Bacteriological Analytical Manual methodology for Salmonella spp.	NM	Whole-genome sequencing was performed for antimicrobial resistance gene detection​	The AMR elements suggest resistance against a broad range of antimicrobial classes, including aminoglycosides, beta-lactams, fosfomycin, macrolides, phenicols, quinolones, sulfonamides, tetracyclines, and trimethoprim	2019-2022	[20]
Chile	Surface water	Mule and MR	Salmonella enterica	enterica	Derby	3	10000 mL	Filtered using modified Moore Swabs	Salmonella was confirmed through invA PCR	Samples were processed according to the FDA’s Bacteriological Analytical Manual methodology for Salmonella spp.	NM	Whole-genome sequencing was performed for antimicrobial resistance gene detection​	The AMR elements suggest resistance against a broad range of antimicrobial classes, including aminoglycosides, beta-lactams, fosfomycin, macrolides, phenicols, quinolones, sulfonamides, tetracyclines, and trimethoprim	2019-2022	[20]
Chile	Surface water	Mule and MR	Salmonella enterica	enterica	Dublin	2	10000 mL	Filtered using modified Moore Swabs	Salmonella was confirmed through invA PCR	Samples were processed according to the FDA’s Bacteriological Analytical Manual methodology for Salmonella spp.	NM	Whole-genome sequencing was performed for antimicrobial resistance gene detection​	The AMR elements suggest resistance against a broad range of antimicrobial classes, including aminoglycosides, beta-lactams, fosfomycin, macrolides, phenicols, quinolones, sulfonamides, tetracyclines, and trimethoprim	2019-2022	[20]
Chile	Surface water	Mule and MR	Salmonella enterica	enterica	Edinburg	25	10000 mL	Filtered using modified Moore Swabs	Salmonella was confirmed through invA PCR	Samples were processed according to the FDA’s Bacteriological Analytical Manual methodology for Salmonella spp.	NM	Whole-genome sequencing was performed for antimicrobial resistance gene detection​	The AMR elements suggest resistance against a broad range of antimicrobial classes, including aminoglycosides, beta-lactams, fosfomycin, macrolides, phenicols, quinolones, sulfonamides, tetracyclines, and trimethoprim	2019-2022	[20]
Chile	Surface water	Mule and MR	Salmonella enterica	enterica	Enteritidis	47	10000 mL	Filtered using modified Moore Swabs	Salmonella was confirmed through invA PCR	Samples were processed according to the FDA’s Bacteriological Analytical Manual methodology for Salmonella spp.	NM	Whole-genome sequencing was performed for antimicrobial resistance gene detection​	The AMR elements suggest resistance against a broad range of antimicrobial classes, including aminoglycosides, beta-lactams, fosfomycin, macrolides, phenicols, quinolones, sulfonamides, tetracyclines, and trimethoprim	2019-2022	[20]
Chile	Surface water	Mule and MR	Salmonella enterica	enterica	Fresno	1	10000 mL	Filtered using modified Moore Swabs	Salmonella was confirmed through invA PCR	Samples were processed according to the FDA’s Bacteriological Analytical Manual methodology for Salmonella spp.	NM	Whole-genome sequencing was performed for antimicrobial resistance gene detection​	The AMR elements suggest resistance against a broad range of antimicrobial classes, including aminoglycosides, beta-lactams, fosfomycin, macrolides, phenicols, quinolones, sulfonamides, tetracyclines, and trimethoprim	2019-2022	[20]
Chile	Surface water	Mule and MR	Salmonella enterica	enterica	Give	2	10000 mL	Filtered using modified Moore Swabs	Salmonella was confirmed through invA PCR	Samples were processed according to the FDA’s Bacteriological Analytical Manual methodology for Salmonella spp.	NM	Whole-genome sequencing was performed for antimicrobial resistance gene detection​	The AMR elements suggest resistance against a broad range of antimicrobial classes, including aminoglycosides, beta-lactams, fosfomycin, macrolides, phenicols, quinolones, sulfonamides, tetracyclines, and trimethoprim	2019-2022	[20]
Chile	Surface water	Mule and MR	Salmonella enterica	enterica	Goldcoast	5	10000 mL	Filtered using modified Moore Swabs	Salmonella was confirmed through invA PCR	Samples were processed according to the FDA’s Bacteriological Analytical Manual methodology for Salmonella spp.	NM	Whole-genome sequencing was performed for antimicrobial resistance gene detection​	The AMR elements suggest resistance against a broad range of antimicrobial classes, including aminoglycosides, beta-lactams, fosfomycin, macrolides, phenicols, quinolones, sulfonamides, tetracyclines, and trimethoprim	2019-2022	[20]
Chile	Surface water	Mule and MR	Salmonella enterica	enterica	Hadar	1	10000 mL	Filtered using modified Moore Swabs	Salmonella was confirmed through invA PCR	Samples were processed according to the FDA’s Bacteriological Analytical Manual methodology for Salmonella spp.	NM	Whole-genome sequencing was performed for antimicrobial resistance gene detection​	The AMR elements suggest resistance against a broad range of antimicrobial classes, including aminoglycosides, beta-lactams, fosfomycin, macrolides, phenicols, quinolones, sulfonamides, tetracyclines, and trimethoprim	2019-2022	[20]
Chile	Surface water	Mule and MR	Salmonella enterica	enterica	Infantis	88	10000 mL	Filtered using modified Moore Swabs	Salmonella was confirmed through invA PCR	Samples were processed according to the FDA’s Bacteriological Analytical Manual methodology for Salmonella spp.	NM	Whole-genome sequencing was performed for antimicrobial resistance gene detection​	The AMR elements suggest resistance against a broad range of antimicrobial classes, including aminoglycosides, beta-lactams, fosfomycin, macrolides, phenicols, quinolones, sulfonamides, tetracyclines, and trimethoprim	2019-2022	[20]
Chile	Surface water	Mule and MR	Salmonella enterica	enterica	Javiana	1	10000 mL	Filtered using modified Moore Swabs	Salmonella was confirmed through invA PCR	Samples were processed according to the FDA’s Bacteriological Analytical Manual methodology for Salmonella spp.	NM	Whole-genome sequencing was performed for antimicrobial resistance gene detection​	The AMR elements suggest resistance against a broad range of antimicrobial classes, including aminoglycosides, beta-lactams, fosfomycin, macrolides, phenicols, quinolones, sulfonamides, tetracyclines, and trimethoprim	2019-2022	[20]
Chile	Surface water	Mule and MR	Salmonella enterica	enterica	Johannesburg	4	10000 mL	Filtered using modified Moore Swabs	Salmonella was confirmed through invA PCR	Samples were processed according to the FDA’s Bacteriological Analytical Manual methodology for Salmonella spp.	NM	Whole-genome sequencing was performed for antimicrobial resistance gene detection​	The AMR elements suggest resistance against a broad range of antimicrobial classes, including aminoglycosides, beta-lactams, fosfomycin, macrolides, phenicols, quinolones, sulfonamides, tetracyclines, and trimethoprim	2019-2022	[20]
Chile	Surface water	Mule and MR	Salmonella enterica	enterica	Kedougou	2	10000 mL	Filtered using modified Moore Swabs	Salmonella was confirmed through invA PCR	Samples were processed according to the FDA’s Bacteriological Analytical Manual methodology for Salmonella spp.	NM	Whole-genome sequencing was performed for antimicrobial resistance gene detection​	The AMR elements suggest resistance against a broad range of antimicrobial classes, including aminoglycosides, beta-lactams, fosfomycin, macrolides, phenicols, quinolones, sulfonamides, tetracyclines, and trimethoprim	2019-2022	[20]
Chile	Surface water	Mule and MR	Salmonella enterica	enterica	Kentucky	1	10000 mL	Filtered using modified Moore Swabs	Salmonella was confirmed through invA PCR	Samples were processed according to the FDA’s Bacteriological Analytical Manual methodology for Salmonella spp.	NM	Whole-genome sequencing was performed for antimicrobial resistance gene detection​	The AMR elements suggest resistance against a broad range of antimicrobial classes, including aminoglycosides, beta-lactams, fosfomycin, macrolides, phenicols, quinolones, sulfonamides, tetracyclines, and trimethoprim	2019-2022	[20]
Chile	Surface water	Mule and MR	Salmonella enterica	enterica	Livingstone	21	10000 mL	Filtered using modified Moore Swabs	Salmonella was confirmed through invA PCR	Samples were processed according to the FDA’s Bacteriological Analytical Manual methodology for Salmonella spp.	NM	Whole-genome sequencing was performed for antimicrobial resistance gene detection​	The AMR elements suggest resistance against a broad range of antimicrobial classes, including aminoglycosides, beta-lactams, fosfomycin, macrolides, phenicols, quinolones, sulfonamides, tetracyclines, and trimethoprim	2019-2022	[20]
Chile	Surface water	Mule and MR	Salmonella enterica	enterica	Manhattan	3	10000 mL	Filtered using modified Moore Swabs	Salmonella was confirmed through invA PCR	Samples were processed according to the FDA’s Bacteriological Analytical Manual methodology for Salmonella spp.	NM	Whole-genome sequencing was performed for antimicrobial resistance gene detection​	The AMR elements suggest resistance against a broad range of antimicrobial classes, including aminoglycosides, beta-lactams, fosfomycin, macrolides, phenicols, quinolones, sulfonamides, tetracyclines, and trimethoprim	2019-2022	[20]
Chile	Surface water	Mule and MR	Salmonella enterica	enterica	Mbandaka	8	10000 mL	Filtered using modified Moore Swabs	Salmonella was confirmed through invA PCR	Samples were processed according to the FDA’s Bacteriological Analytical Manual methodology for Salmonella spp.	NM	Whole-genome sequencing was performed for antimicrobial resistance gene detection​	The AMR elements suggest resistance against a broad range of antimicrobial classes, including aminoglycosides, beta-lactams, fosfomycin, macrolides, phenicols, quinolones, sulfonamides, tetracyclines, and trimethoprim	2019-2022	[20]
Chile	Surface water	Mule and MR	Salmonella enterica	enterica	Montevideo	1	10000 mL	Filtered using modified Moore Swabs	Salmonella was confirmed through invA PCR	Samples were processed according to the FDA’s Bacteriological Analytical Manual methodology for Salmonella spp.	NM	Whole-genome sequencing was performed for antimicrobial resistance gene detection​	The AMR elements suggest resistance against a broad range of antimicrobial classes, including aminoglycosides, beta-lactams, fosfomycin, macrolides, phenicols, quinolones, sulfonamides, tetracyclines, and trimethoprim	2019-2022	[20]
Chile	Surface water	Mule and MR	Salmonella enterica	enterica	Muenchen	5	10000 mL	Filtered using modified Moore Swabs	Salmonella was confirmed through invA PCR	Samples were processed according to the FDA’s Bacteriological Analytical Manual methodology for Salmonella spp.	NM	Whole-genome sequencing was performed for antimicrobial resistance gene detection​	The AMR elements suggest resistance against a broad range of antimicrobial classes, including aminoglycosides, beta-lactams, fosfomycin, macrolides, phenicols, quinolones, sulfonamides, tetracyclines, and trimethoprim	2019-2022	[20]
Chile	Surface water	Mule and MR	Salmonella enterica	enterica	Newport	50	10000 mL	Filtered using modified Moore Swabs	Salmonella was confirmed through invA PCR	Samples were processed according to the FDA’s Bacteriological Analytical Manual methodology for Salmonella spp.	NM	Whole-genome sequencing was performed for antimicrobial resistance gene detection​	The AMR elements suggest resistance against a broad range of antimicrobial classes, including aminoglycosides, beta-lactams, fosfomycin, macrolides, phenicols, quinolones, sulfonamides, tetracyclines, and trimethoprim	2019-2022	[20]
Chile	Surface water	Mule and MR	Salmonella enterica	enterica	Oranienburg	8	10000 mL	Filtered using modified Moore Swabs	Salmonella was confirmed through invA PCR	Samples were processed according to the FDA’s Bacteriological Analytical Manual methodology for Salmonella spp.	NM	Whole-genome sequencing was performed for antimicrobial resistance gene detection​	The AMR elements suggest resistance against a broad range of antimicrobial classes, including aminoglycosides, beta-lactams, fosfomycin, macrolides, phenicols, quinolones, sulfonamides, tetracyclines, and trimethoprim	2019-2022	[20]
Chile	Surface water	Mule and MR	Salmonella enterica	enterica	Panama	16	10000 mL	Filtered using modified Moore Swabs	Salmonella was confirmed through invA PCR	Samples were processed according to the FDA’s Bacteriological Analytical Manual methodology for Salmonella spp.	NM	Whole-genome sequencing was performed for antimicrobial resistance gene detection​	The AMR elements suggest resistance against a broad range of antimicrobial classes, including aminoglycosides, beta-lactams, fosfomycin, macrolides, phenicols, quinolones, sulfonamides, tetracyclines, and trimethoprim	2019-2022	[20]
Chile	Surface water	Mule and MR	Salmonella enterica	enterica	Paratyphi B	7	10000 mL	Filtered using modified Moore Swabs	Salmonella was confirmed through invA PCR	Samples were processed according to the FDA’s Bacteriological Analytical Manual methodology for Salmonella spp.	NM	Whole-genome sequencing was performed for antimicrobial resistance gene detection​	The AMR elements suggest resistance against a broad range of antimicrobial classes, including aminoglycosides, beta-lactams, fosfomycin, macrolides, phenicols, quinolones, sulfonamides, tetracyclines, and trimethoprim	2019-2022	[20]
Chile	Surface water	Mule and MR	Salmonella enterica	enterica	Rissen	1	10000 mL	Filtered using modified Moore Swabs	Salmonella was confirmed through invA PCR	Samples were processed according to the FDA’s Bacteriological Analytical Manual methodology for Salmonella spp.	NM	Whole-genome sequencing was performed for antimicrobial resistance gene detection​	The AMR elements suggest resistance against a broad range of antimicrobial classes, including aminoglycosides, beta-lactams, fosfomycin, macrolides, phenicols, quinolones, sulfonamides, tetracyclines, and trimethoprim	2019-2022	[20]
Chile	Surface water	Mule and MR	Salmonella enterica	enterica	Sandiego	8	10000 mL	Filtered using modified Moore Swabs	Salmonella was confirmed through invA PCR	Samples were processed according to the FDA’s Bacteriological Analytical Manual methodology for Salmonella spp.	NM	Whole-genome sequencing was performed for antimicrobial resistance gene detection​	The AMR elements suggest resistance against a broad range of antimicrobial classes, including aminoglycosides, beta-lactams, fosfomycin, macrolides, phenicols, quinolones, sulfonamides, tetracyclines, and trimethoprim	2019-2022	[20]
Chile	Surface water	Mule and MR	Salmonella enterica	enterica	Santiago or Belem	16	10000 mL	Filtered using modified Moore Swabs	Salmonella was confirmed through invA PCR	Samples were processed according to the FDA’s Bacteriological Analytical Manual methodology for Salmonella spp.	NM	Whole-genome sequencing was performed for antimicrobial resistance gene detection​	The AMR elements suggest resistance against a broad range of antimicrobial classes, including aminoglycosides, beta-lactams, fosfomycin, macrolides, phenicols, quinolones, sulfonamides, tetracyclines, and trimethoprim	2019-2022	[20]
Chile	Surface water	Mule and MR	Salmonella enterica	enterica	Schwarzengrund	2	10000 mL	Filtered using modified Moore Swabs	Salmonella was confirmed through invA PCR	Samples were processed according to the FDA’s Bacteriological Analytical Manual methodology for Salmonella spp.	NM	Whole-genome sequencing was performed for antimicrobial resistance gene detection​	The AMR elements suggest resistance against a broad range of antimicrobial classes, including aminoglycosides, beta-lactams, fosfomycin, macrolides, phenicols, quinolones, sulfonamides, tetracyclines, and trimethoprim	2019-2022	[20]
Chile	Surface water	Mule and MR	Salmonella enterica	enterica	Senftenberg	24	10000 mL	Filtered using modified Moore Swabs	Salmonella was confirmed through invA PCR	Samples were processed according to the FDA’s Bacteriological Analytical Manual methodology for Salmonella spp.	NM	Whole-genome sequencing was performed for antimicrobial resistance gene detection​	The AMR elements suggest resistance against a broad range of antimicrobial classes, including aminoglycosides, beta-lactams, fosfomycin, macrolides, phenicols, quinolones, sulfonamides, tetracyclines, and trimethoprim	2019-2022	[20]
Chile	Surface water	Mule and MR	Salmonella enterica	enterica	Soerenga	7	10000 mL	Filtered using modified Moore Swabs	Salmonella was confirmed through invA PCR	Samples were processed according to the FDA’s Bacteriological Analytical Manual methodology for Salmonella spp.	NM	Whole-genome sequencing was performed for antimicrobial resistance gene detection​	The AMR elements suggest resistance against a broad range of antimicrobial classes, including aminoglycosides, beta-lactams, fosfomycin, macrolides, phenicols, quinolones, sulfonamides, tetracyclines, and trimethoprim	2019-2022	[20]
Chile	Surface water	Mule and MR	Salmonella enterica	enterica	Stanley	34	10000 mL	Filtered using modified Moore Swabs	Salmonella was confirmed through invA PCR	Samples were processed according to the FDA’s Bacteriological Analytical Manual methodology for Salmonella spp.	NM	Whole-genome sequencing was performed for antimicrobial resistance gene detection​	The AMR elements suggest resistance against a broad range of antimicrobial classes, including aminoglycosides, beta-lactams, fosfomycin, macrolides, phenicols, quinolones, sulfonamides, tetracyclines, and trimethoprim	2019-2022	[20]
Chile	Surface water	Mule and MR	Salmonella enterica	enterica	Tennessee	3	10000 mL	Filtered using modified Moore Swabs	Salmonella was confirmed through invA PCR	Samples were processed according to the FDA’s Bacteriological Analytical Manual methodology for Salmonella spp.	NM	Whole-genome sequencing was performed for antimicrobial resistance gene detection​	The AMR elements suggest resistance against a broad range of antimicrobial classes, including aminoglycosides, beta-lactams, fosfomycin, macrolides, phenicols, quinolones, sulfonamides, tetracyclines, and trimethoprim	2019-2022	[20]
Chile	Surface water	Mule and MR	Salmonella enterica	enterica	Thompson	18	10000 mL	Filtered using modified Moore Swabs	Salmonella was confirmed through invA PCR	Samples were processed according to the FDA’s Bacteriological Analytical Manual methodology for Salmonella spp.	NM	Whole-genome sequencing was performed for antimicrobial resistance gene detection​	The AMR elements suggest resistance against a broad range of antimicrobial classes, including aminoglycosides, beta-lactams, fosfomycin, macrolides, phenicols, quinolones, sulfonamides, tetracyclines, and trimethoprim	2019-2022	[20]
Chile	Surface water	Mule and MR	Salmonella enterica	enterica	Typhimurium	79	10000 mL	Filtered using modified Moore Swabs	Salmonella was confirmed through invA PCR	Samples were processed according to the FDA’s Bacteriological Analytical Manual methodology for Salmonella spp.	NM	Whole-genome sequencing was performed for antimicrobial resistance gene detection​	The AMR elements suggest resistance against a broad range of antimicrobial classes, including aminoglycosides, beta-lactams, fosfomycin, macrolides, phenicols, quinolones, sulfonamides, tetracyclines, and trimethoprim	2019-2022	[20]
Chile	Surface water	Mule and MR	Salmonella enterica	enterica	Worthington	1	10000 mL	Filtered using modified Moore Swabs	Salmonella was confirmed through invA PCR	Samples were processed according to the FDA’s Bacteriological Analytical Manual methodology for Salmonella spp.	NM	Whole-genome sequencing was performed for antimicrobial resistance gene detection​	The AMR elements suggest resistance against a broad range of antimicrobial classes, including aminoglycosides, beta-lactams, fosfomycin, macrolides, phenicols, quinolones, sulfonamides, tetracyclines, and trimethoprim	2019-2022	[20]
Chile	Surface water	Mule and MR	Salmonella enterica	houtenae	40:z4,z24:-	1	10000 mL	Filtered using modified Moore Swabs	Salmonella was confirmed through invA PCR	Samples were processed according to the FDA’s Bacteriological Analytical Manual methodology for Salmonella spp.	NM	Whole-genome sequencing was performed for antimicrobial resistance gene detection​	The AMR elements suggest resistance against a broad range of antimicrobial classes, including aminoglycosides, beta-lactams, fosfomycin, macrolides, phenicols, quinolones, sulfonamides, tetracyclines, and trimethoprim	2019-2022	[20]
Chile	Surface water	Mule and MR	Salmonella enterica	houtenae	43:z4,z23:-	4	10000 mL	Filtered using modified Moore Swabs	Salmonella was confirmed through invA PCR	Samples were processed according to the FDA’s Bacteriological Analytical Manual methodology for Salmonella spp.	NM	Whole-genome sequencing was performed for antimicrobial resistance gene detection​	The AMR elements suggest resistance against a broad range of antimicrobial classes, including aminoglycosides, beta-lactams, fosfomycin, macrolides, phenicols, quinolones, sulfonamides, tetracyclines, and trimethoprim	2019-2022	[20]
Chile	Surface water	Mule and MR	Salmonella enterica	houtenae	R:z4,z24:-	1	10000 mL	Filtered using modified Moore Swabs	Salmonella was confirmed through invA PCR	Samples were processed according to the FDA’s Bacteriological Analytical Manual methodology for Salmonella spp.	NM	Whole-genome sequencing was performed for antimicrobial resistance gene detection​	The AMR elements suggest resistance against a broad range of antimicrobial classes, including aminoglycosides, beta-lactams, fosfomycin, macrolides, phenicols, quinolones, sulfonamides, tetracyclines, and trimethoprim	2019-2022	[20]
Colombia	Beach	Palmarito	Salmonella spp.			45658	2000 mL	Membrane filtration using 0.45 µm pore-size filters for the detection of bacteria​	Real Time PCR Method	The study used Salmonella-Shigella (SS) agar and Xylose Lysine Deoxycholate (XLD) agar for the selective isolation of Salmonella spp.​	Presumptive Salmonella colonies were confirmed using Triple Sugar Iron (TSI) and Lysine Iron Agar (LIA) tests​	NM	NM	42125	[26]
Colombia	Beach	Puerto Colombia	Salmonella spp.			45689	2000 mL	Membrane filtration using 0.45 µm pore-size filters for the detection of bacteria​	Real Time PCR Method	The study used Salmonella-Shigella (SS) agar and Xylose Lysine Deoxycholate (XLD) agar for the selective isolation of Salmonella spp.​	Presumptive Salmonella colonies were confirmed using Triple Sugar Iron (TSI) and Lysine Iron Agar (LIA) tests​	NM	NM	42125	[26]
Colombia	Beach	Salgar	Salmonella spp.			45750	2000 mL	Membrane filtration using 0.45 µm pore-size filters for the detection of bacteria​	Real Time PCR Method	The study used Salmonella-Shigella (SS) agar and Xylose Lysine Deoxycholate (XLD) agar for the selective isolation of Salmonella spp.​	Presumptive Salmonella colonies were confirmed using Triple Sugar Iron (TSI) and Lysine Iron Agar (LIA) tests​	NM	NM	42125	[26]
Colombia	Beach	Santa Veronica	Salmonella spp.			45717	2000 mL	Membrane filtration using 0.45 µm pore-size filters for the detection of bacteria​	Real Time PCR Method	The study used Salmonella-Shigella (SS) agar and Xylose Lysine Deoxycholate (XLD) agar for the selective isolation of Salmonella spp.​	Presumptive Salmonella colonies were confirmed using Triple Sugar Iron (TSI) and Lysine Iron Agar (LIA) tests​	NM	NM	42125	[26]
Colombia	River	Bogota	Salmonella spp.			NM	1000 mL	Water samples were centrifuged at 4,500 rpm for 10 minutes, and the pellet was used for DNA isolation	Quantification of Salmonella was done by qPCR, targeting the invA gene​	Salmonella-Shigella (SS) agar was used for direct isolation​	NM	NM	NM	NM	[27]
Perú	Beach	La Chira	Salmonella spp.			2025-05-05	NM	Samples were processed using the Most Probable Number (MPN) method, which estimates bacterial density without explicit filtration​	NM	Salmonella was cultured on TCBS agar, MacConkey agar, and Salmonella-Shigella (SS) agar	Identification was performed using conventional biochemical tests​	NM	NM	39965	[28]
Perú	River	Huatanay	Salmonella spp.			NM	500 mL	Samples were filtered through cotton filters	Confirmatory tests included culture on Hektoen Enteric Agar and Xylose Lysine Deoxycholate (XLD) Agar	Hektoen Enteric Agar and Xylose Lysine Deoxycholate (XLD) Agar	Urea agar, Lysine Iron Agar (LIA), Triple Sugar Iron (TSI) agar, and Sulfide-Indole-Motility (SIM) tests	Kirby-Bauer disk diffusion method was used with amoxicillin (15 µg), dicloxacillin (1 µg), lincomycin (2 µg), ceftriaxone (30 µg), cephalexin (30 µg), and ciprofloxacin (5 µg)	The strains isolated exhibited 100% resistance to the following antibiotics: Amoxicillin, Dicloxacillin, Lincomycin, Ceftriaxone, Cephalexin and Ciprofloxacin	NM	[29]
Perú	River	Surco	Salmonella spp.			2025-05-05	NM	Samples were processed using the Most Probable Number (MPN) method, which estimates bacterial density without explicit filtration​	NM	Salmonella was cultured on TCBS agar, MacConkey agar, and Salmonella-Shigella (SS) agar	Identification was performed using conventional biochemical tests​	NM	NM	39965	[28]
Venezuela	Lagoon	Grande del Obispo (Estación 1)	Salmonella spp.			NM	500 mL	NM	NM	NM	NM	NM	NM	38596	[30]
Venezuela	Lagoon	Grande del Obispo (Estación 2)	Salmonella spp.			NM	500 mL	NM	NM	NM	NM	NM	NM	38596	[30]
Venezuela	Lagoon	Grande del Obispo (Estación 2)	Salmonella spp.			NM	500 mL	NM	NM	NM	NM	NM	NM	38838	[30]
Venezuela	Lagoon	Grande del Obispo (Estación 2)	Salmonella spp.			NM	500 mL	NM	NM	NM	NM	NM	NM	38899	[30]
Venezuela	Lagoon	Grande del Obispo (Estación 3)	Salmonella spp.			NM	500 mL	NM	NM	NM	NM	NM	NM	38687	[30]
Venezuela	Lagoon	Grande del Obispo (Estación 3)	Salmonella spp.			NM	500 mL	NM	NM	NM	NM	NM	NM	38838	[30]
Venezuela	Lagoon	Grande del Obispo (Estación 3)	Salmonella spp.			NM	500 mL	NM	NM	NM	NM	NM	NM	38899	[30]
The term surface water refers to rivers, canals, streams, ponds, dams and other similar water bodies, as the specific type of water body was not precisely defined in the study. The abbreviation MR stands for Metropolitan Region and NM indicates that the data were not mentioned in the peper.
Refereces
1. Streitenberger, M.E.; Departamento de Biología, Bioquímica y Farmacia, Universidad Nacional del Sur; Baldini, M.D.; Departamento de Biología, Bioquímica y Farmacia, Universidad Nacional del Sur APORTE DE LOS AFLUENTES A LA CONTAMINACIÓN FECAL DEL ESTUARIO DE BAHÍA BLANCA, ARGENTINA. Rev. Int. Contam. Ambient. 2016, 32, 243–248, doi:10.20937/rica.2016.32.02.10.
2. López, O.C.F.; Duverne, L.B.; Mazieres, J.O.; Salibián, A. Microbiological Pollution of Surface Water in the Upper-Middle Basin of the Reconquista River (Argentina): 2010-2011 Monitoring. Int. J. Environ. Health 2013, 6, 276, doi:10.1504/ijenvh.2013.054087.
3. Merino, L.A.; Tracogna, M.F.; Lösch, L.S.; Alonso, J.M. Detection and Characterization of Salmonella Spp. in Recreational Aquatic Environments in the Northeast of Argentina. Ambiente Agua - Interdiscip. J. Appl. Sci. 2013, 8, doi:10.4136/ambi-agua.1145.
4. Díaz, S.M.; Barrios, M.E.; Galli, L.; Cammarata, R.V.; Torres, C.; Fortunato, M.S.; García López, G.; Costa, M.; Sanguino Jorquera, D.G.; Oderiz, S.; et al. Microbiological Hazard Identification in River Waters Used for Recreational Activities. Environ. Res. 2024, 247, 118161, doi:10.1016/j.envres.2024.118161.
5. Anselmo, R.J.; Barrios, H.A. Nuevos Perfiles Genéticos de Salmonella Enteritidis Identificados En Luján, Argentina. CIT Inform. Tecnol. 2012, 23, 87–94, doi:10.4067/s0718-07642012000300011.
6. Anselmo, R.J.; Viora, S.; Barrios, H.; Terragno, R.; Alcaín, A.; Caffer, M.I. Serotipos de Salmonella Aislados Del Río Luján, Argentina [Serotypes of Salmonella Isolated from the Luján River, Argentina. Rev Latinoam Microbiol 1999, 41, 77–82.
7. Pastor, A.; Varela, P.; Bianchi, V.; Durando, P. CALIDAD BACTERIOLÓGICA DEL AGUA DEL RÍO SAN JUAN EN ZONAS ALEDAÑAS A LA DESEMBOCADURA DEL ARROYO LOS TAPONES (SAN JUAN, ARGENTINA). Nat. Neotrop. 2015, 1, 7–24, doi:10.14409/natura.v1i46.4909.
8. Cortínez, I.D.; Velázquez, L.D.; Escudero, M.E.; Caffer, M.I.; Cobo, M.F.; Guzmán, A.D. Salmonella Serotypes from Surface Waters in; San Luis, Argentina, 1995;.
9. Benassi, F.O.; Vázquez, M.; Eiguer, F. Salmonella: Su Incidencia En Aguas Del Arroyo Zaimán [Salmonella: Its Incidence in Waters of the Zaimán Arroyo. Rev Argent Microbiol 1983, 15, 169–175.
10. Benassi, F.O.; Martínez Vázquez, F.; Eiguer, T.; Bendersky, S.; Martos, M.A. Isolation of new serovars of Salmonella in streams of water. Rev. Argent. Microbiol. 1985, 17, 149–155.
11. Guzman-Otazo, J.; Gonzales-Siles, L.; Poma, V.; Bengtsson-Palme, J.; Thorell, K.; Flach, C.-F.; Iñiguez, V.; Sjöling, Å. Diarrheal Bacterial Pathogens and Multi-Resistant Enterobacteria in the Choqueyapu River in La Paz, Bolivia. PLoS One 2019, 14, e0210735, doi:10.1371/journal.pone.0210735.
12. Poma, V.; Mamani, N.; Iñiguez, V. Impact of Urban Contamination of the La Paz River Basin on Thermotolerant Coliform Density and Occurrence of Multiple Antibiotic Resistant Enteric Pathogens in River Water, Irrigated Soil and Fresh Vegetables. Springerplus 2016, 5, 499, doi:10.1186/s40064-016-2132-6.
13. Ohno, A.; Marui, A.; Castro, E.S.; Reyes, A.A.; Elio-Calvo, D.; Kasitani, H.; Ishii, Y.; Yamaguchi, K. Enteropathogenic Bacteria in the La Paz River of Bolivia. Am. J. Trop. Med. Hyg. 1997, 57, 438–444, doi:10.4269/ajtmh.1997.57.438.
14. Silveira, C.S.D.A.; Sousa, O.V.D.E.; Evangelista-Barreto, N.S. PROPAGATION OF ANTIMICROBIAL RESISTANT Salmonella Spp. IN BIVALVE MOLLUSKS FROM ESTUARY AREAS OF BAHIA, BRAZIL. Rev. Caatinga 2016, 29, 450–457, doi:10.1590/1983-21252016v29n222rc.
15. Corrêa, F.E.L.; Dantas, F.G. da S.; Grisolia, A.B.; Crispim, B. do A.; Oliveira, K.M.P. Identification of Class 1 and 2 Integrons from Clinical and Environmental Salmonella Isolates. J. Infect. Dev. Ctries. 2014, 8, 1518–1524, doi:10.3855/jidc.4734.
16. Santana, Y.X.; Souza, E.; Ferreira, M.D.D. Drug Resistance and Colicinogeny of Salmonella Typhimurium Strains Isolated from Sewage-Contamined Surface Water and Humans in Belo Horizonte. Brazil. Rev. microbiol 1989, 41–49.
17. Grisi, T.C.S. de L.; Gorlach-Lira, K. The Abundance of Some Pathogenic Bacteria in Mangrove Habitats of Paraiba Do Norte Estuary and Crabmeat Contamination of Mangrove Crab Ucides Cordatus. Braz. Arch. Biol. Technol. 2010, 53, 227–234, doi:10.1590/s1516-89132010000100028.
18. Carvalho, F.C.T.; Sousa, O.V.; Carvalho, E.M.R.; Hofer, E.; Vieira, R.H.S.F. Antibiotic Resistance of Salmonella Spp. Isolated from Shrimp Farming Freshwater Environment in Northeast Region of Brazil. J. Pathog. 2013, 2013, 685193, doi:10.1155/2013/685193.
19. Bertrand, A.-S. São João River’s Microbiological Profile, Region of the Iguaçu National Park - Preliminary Analysis 2015.
20. Chen, Z.; Moreno-Switt, A.I.; Reyes-Jara, A.; Delgado Suarez, E.; Adell, A.D.; Oliveira, C.J.B.; Bonelli, R.R.; Huang, X.; Brown, E.; Allard, M.; et al. A Multicenter Genomic Epidemiological Investigation in Brazil, Chile, and Mexico Reveals the Diversity and Persistence of Salmonella Populations in Surface Waters. MBio 2024, 15, e0077724, doi:10.1128/mbio.00777-24.
21. Sears, S.D.; Ferreccio, C.; Levine, M.M.; Cordano, A.M.; Monreal, J.; Black, R.E.; D’Ottone, K.; Rowe, B.; the Chilean Typhoid Committee The Use of Moore Swabs for Isolation of Salmonella Typhi from Irrigation Water in Santiago, Chile. J. Infect. Dis. 1984, 149, 640–642, doi:10.1093/infdis/149.4.640.
22. Martínez, M.C.; Retamal, P.; Rojas-Aedo, J.F.; Fernández, J.; Fernández, A.; Lapierre, L. Multidrug-Resistant Outbreak-Associated Salmonella Strains in Irrigation Water from the Metropolitan Region, Chile. Zoonoses Public Health 2017, 64, 299–304, doi:10.1111/zph.12311.
23. Toro, M.; Weller, D.; Ramos, R.; Diaz, L.; Alvarez, F.P.; Reyes-Jara, A.; Moreno-Switt, A.I.; Meng, J.; Adell, A.D. Environmental and Anthropogenic Factors Associated with the Likelihood of Detecting Salmonella in Agricultural Watersheds. Environ. Pollut. 2022, 306, 119298, doi:10.1016/j.envpol.2022.119298.
24. Cordano, A.M.; Virgilio, R. Evolution of Drug Resistance in Salmonella Panama Isolates in Chile. Antimicrob. Agents Chemother. 1996, 40, 336–341, doi:10.1128/aac.40.2.336.
25. Cordano, A.M.; Virgilio, R. Relaciones Ecológicas de Salmonella En Chile. Bol Oficina Sanit Panam 1976, 81, 44–49.
26. Soto-Varela, Z.E.; Rosado-Porto, D.; Bolívar-Anillo, H.J.; Pichón González, C.; Granados Pantoja, B.; Estrada Alvarado, D.; Anfuso, G. Preliminary Microbiological Coastal Water Quality Determination along the Department of Atlántico (Colombia): Relationships with Beach Characteristics. J. Mar. Sci. Eng. 2021, 9, 122, doi:10.3390/jmse9020122.
27. Henao-Herreño, L.X.; López-Tamayo, A.M.; Ramos-Bonilla, J.P.; Haas, C.N.; Husserl, J. Risk of Illness with Salmonella due to Consumption of Raw Unwashed Vegetables Irrigated with Water from the Bogotá River. Risk Anal. 2017, 37, 733–743, doi:10.1111/risa.12656.
28. Plenge, O.; Fernando, R.; Reyes, J.; Carlos, R. Presencia de Bacterias Patógenas En Las Aguas de La Desembocadura Del Río Surco Y La Playa La Chira. Acta Médica Peruana 2009, 26.
29. Castillo De Loayza, D.; Maldonado, T.; Vilca, I. Identification and Quantification of Antibiotic Residues and Evaluation of Microbial Resistance to Antibiotics in Huatanay River Waters in Peru. Pollution 2023, 9, 1236–1250, doi:10.22059/poll.2023.352228.1718.
30. González, M.; Crucita, B.; Vásquez-Suárez, A. Calidad Microbiológica de La Ostra Crassostrea Rhizophorae Y Aguas de Extracción, Estado Sucre, Venezuela. Revista Científica 2009, 19, 659–666.
